# Supplementary material for: Transcriptomics and metagenomics of common cutworm (Spodoptera litura) and fall armyworm (Spodoptera frugiperda) demonstrate differences in detoxification and development
Source: BMC Genomics. 2022 May 20;23:388. doi: 10.1186/s12864-022-08613-6 (PMC9123734; doi:10.1186/s12864-022-08613-6)
Supplement: Supplementary file 2 — Additional file 2. Supplementary Tables [file 12864_2022_8613_MOESM2_ESM.xlsx]

## Sheet: S1
Supplementary material
Transcriptomics and metagenomics of common cutworm (Spodoptera litura) and fall armyworm (Spodoptera frugiperda) demonstrate differences in detoxification and development
Ruixiang Tang1,†, Fangyuan Liu1,†, Yue Lan2, Jiao Wang1, Lei Wang1, Jing Li1, Xu Liu3, Zhenxin Fan1,Tao Guo 4,*, Bisong Yue1,*
Affiliations
1 Key Laboratory of Bio-resources and Eco-environment (Ministry of Education), College of Life Sciences, Sichuan University, Chengdu, Sichuan, 610065, China
2 Sichuan Key Laboratory of Conservation Biology on Endangered Wildlife, College of Life Sciences, Sichuan University, Chengdu, 610064, China
3 Institute of plant protection, Sichuan Academy of Agricultural Sciences, Chengdu, Sichuan, 610066, China
† Contributed equally to this work
*Corresponding author：E-mail address:ivan.gt@163.com (T. Guo); bsyue@scu.edu.cn (B. Yue)
Table S1. The transcriptome data information of S. litura
Sample	Developm ental stage	Library	Raw Reads	Clean Reads	Raw Base(G)	Clean Base( G)	Effective Rate(%)	Error Rate(%)	Q20(%)	Q30(%)	GC Content(%)
L-5-1	Larvae	FRAS190109269-1a	33550719	32954594	10.07	9.89	98.22	0.02	96.83	91.41	46.05
L-5-2	Larvae	FRAS190091084-1a	26238642	25425979	7.87	7.63	96.9	0.02	97.38	92.87	44.94
L-5-3	Larvae	FRAS190091085-1a	34014887	32926177	10.2	9.88	96.8	0.02	97.44	92.91	45.28
L-6-1	Larvae	FRAS190091086-1a	36388109	35403821	10.92	10.62	97.3	0.02	97.74	93.41	44.07
L-6-2	Larvae	FRAS190091087-1a	34757174	33830134	10.43	10.15	97.33	0.02	97.69	93.38	46.62
L-6-3	Larvae	FRAS190091088-1a	26288885	25490238	7.89	7.65	96.96	0.02	98.51	95	44.06
L-A-1-F	Adult	FRAS190064896-1a	24341247	23898826	7.3	7.17	98.18	0.02	97.48	92.84	44.03
L-A-2-F	Adult	FRAS190064897-1a	25544597	25070799	7.66	7.52	98.15	0.02	97.23	92.3	44.17
L-A-3-F	Adult	FRAS190064900-1a	25437748	24973291	7.63	7.49	98.17	0.02	97.29	92.41	43.41
L-A-1-M	Adult	FRAS190064899-1a	25720867	24924537	7.72	7.48	96.9	0.02	96.75	91.38	43.89
L-A-2-M	Adult	FRAS190064898-1a	27394294	26964091	8.22	8.09	98.43	0.02	97.27	92.47	44.77
L-A-3-M	Adult	FRAS190064901-1a	23611347	23185538	7.08	6.96	98.2	0.02	97.28	92.5	44.4
L-C-1-M	Chrysalis	FRAS190097348-1a	33212864	32511998	9.96	9.75	97.89	0.02	97.95	93.98	47.38
L-C-2-M	Chrysalis	FRAS190097349-1a	35499310	34750072	10.65	10.43	97.89	0.02	97.88	93.8	46.41
L-C-3-M	Chrysalis	FRAS190097350-1a	34990395	34233189	10.5	10.27	97.84	0.02	97.78	93.57	46.58

## Sheet: S2
Table S2. The GO and KEGG enrichment information of DETs in LL VS LC comparison
ID	Description	pvalue	p.adjust	Count	Ontology	Direction
GO:0016042	lipid catabolic process	6.9e-11	1.51e-08	60	BP	up
GO:0005975	carbohydrate metabolic process	6.4e-10	9.6e-08	58	BP	up
GO:0003341	cilium movement	4.62e-09	6.59e-07	21	BP	up
GO:0060294	cilium movement involved in cell motility	7.98e-09	9.37e-07	12	BP	up
GO:0055114	oxidation-reduction process	4.09e-08	4.48e-06	47	BP	up
GO:0006508	proteolysis	1.13e-07	1.11e-05	67	BP	up
GO:0007586	digestion	1.52e-07	1.45e-05	30	BP	up
GO:0006108	malate metabolic process	1.86e-07	1.71e-05	11	BP	up
GO:0003351	epithelial cilium movement	1.95e-07	1.74e-05	13	BP	up
GO:0035082	axoneme assembly	2.53e-07	2.06e-05	14	BP	up
GO:0015771	trehalose transport	3.19e-07	2.52e-05	37	BP	up
GO:0006629	lipid metabolic process	7.82e-07	6.03e-05	41	BP	up
GO:0006706	steroid catabolic process	1.48e-06	0.000105569	9	BP	up
GO:0007288	sperm axoneme assembly	2.26e-06	0.000156054	14	BP	up
GO:0006068	ethanol catabolic process	2.99e-06	0.00019832	10	BP	up
GO:0060271	cilium assembly	4.2e-06	0.000255955	43	BP	up
GO:0006598	polyamine catabolic process	5.13e-06	0.000276198	9	BP	up
GO:0046208	spermine catabolic process	5.13e-06	0.000276198	9	BP	up
GO:0006563	L-serine metabolic process	8.18e-06	0.000431962	8	BP	up
GO:0018095	protein polyglutamylation	9.08e-06	0.000454391	11	BP	up
GO:0045752	positive regulation of Toll signaling pathway	1.26e-05	0.000607101	26	BP	up
GO:0030574	collagen catabolic process	1.54e-05	0.000697387	27	BP	up
GO:0019376	galactolipid catabolic process	2.18e-05	0.000924916	14	BP	up
GO:0006567	threonine catabolic process	3.51e-05	0.00143034	9	BP	up
GO:0009166	nucleotide catabolic process	3.77e-05	0.00149351	10	BP	up
GO:0019439	aromatic compound catabolic process	3.77e-05	0.00149351	10	BP	up
GO:0009395	phospholipid catabolic process	4.75e-05	0.00185631	16	BP	up
GO:0030497	fatty acid elongation	5.54e-05	0.00210776	14	BP	up
GO:0006749	glutathione metabolic process	6.38e-05	0.00236359	15	BP	up
GO:0008218	bioluminescence	7.17e-05	0.00252431	13	BP	up
GO:0030317	flagellated sperm motility	0.000115962	0.00377037	24	BP	up
GO:0009447	putrescine catabolic process	0.000128307	0.00401983	7	BP	up
GO:0042730	fibrinolysis	0.000128307	0.00401983	7	BP	up
GO:0014012	peripheral nervous system axon regeneration	0.00013445	0.00416649	10	BP	up
GO:0010642	negative regulation of platelet-derived growth factor receptor signaling pathway	0.000153344	0.00428612	8	BP	up
GO:0031638	zymogen activation	0.000152779	0.00428612	21	BP	up
GO:0036159	inner dynein arm assembly	0.000153344	0.00428612	8	BP	up
GO:0060588	negative regulation of lipoprotein lipid oxidation	0.000153344	0.00428612	8	BP	up
GO:2000098	negative regulation of smooth muscle cell-matrix adhesion	0.000153344	0.00428612	8	BP	up
GO:2000405	negative regulation of T cell migration	0.000153344	0.00428612	8	BP	up
GO:0001523	retinoid metabolic process	0.000171323	0.00474215	13	BP	up
GO:0042572	retinol metabolic process	0.000187179	0.00513123	11	BP	up
GO:0051289	protein homotetramerization	0.00022878	0.00609581	22	BP	up
GO:0003333	amino acid transmembrane transport	0.000247904	0.00654421	18	BP	up
GO:0048662	negative regulation of smooth muscle cell proliferation	0.000278419	0.00721612	9	BP	up
GO:0097484	dendrite extension	0.000278419	0.00721612	9	BP	up
GO:0031639	plasminogen activation	0.000307258	0.00770954	7	BP	up
GO:0060285	cilium-dependent cell motility	0.000310978	0.00770954	8	BP	up
GO:1900016	negative regulation of cytokine production involved in inflammatory response	0.000310978	0.00770954	8	BP	up
GO:0009617	response to bacterium	0.00040635	0.00990175	21	BP	up
GO:0042073	intraciliary transport	0.000462641	0.0111779	11	BP	up
GO:0035999	tetrahydrofolate interconversion	0.00048333	0.0114831	9	BP	up
GO:0050830	defense response to Gram-positive bacterium	0.000515601	0.0121486	15	BP	up
GO:0016311	dephosphorylation	0.000529628	0.0123768	13	BP	up
GO:0071638	negative regulation of monocyte chemotactic protein-1 production	0.000579357	0.0131091	8	BP	up
GO:0019853	L-ascorbic acid biosynthetic process	0.000642387	0.014088	7	BP	up
GO:0006189	'de novo' IMP biosynthetic process	0.000797322	0.0168383	9	BP	up
GO:0006099	tricarboxylic acid cycle	0.000848483	0.017787	22	BP	up
GO:0009116	nucleoside metabolic process	0.00100773	0.0206693	8	BP	up
GO:0008063	Toll signaling pathway	0.00110284	0.0221423	20	BP	up
GO:0006953	acute-phase response	0.00121294	0.0232086	7	BP	up
GO:0019835	cytolysis	0.00121294	0.0232086	7	BP	up
GO:0048808	male genitalia morphogenesis	0.00121294	0.0232086	7	BP	up
GO:0017144	drug metabolic process	0.00133096	0.02464	6	BP	up
GO:0032781	positive regulation of ATPase activity	0.00133096	0.02464	6	BP	up
GO:0008152	metabolic process	0.001656	0.0300717	8	BP	up
GO:0007286	spermatid development	0.0018973	0.0342356	19	BP	up
GO:0007157	heterophilic cell-cell adhesion via plasma membrane cell adhesion molecules	0.00195485	0.035052	12	BP	up
GO:0007017	microtubule-based process	0.00202236	0.0358383	10	BP	up
GO:0009950	dorsal/ventral axis specification	0.00209907	0.0369411	21	BP	up
GO:0006814	sodium ion transport	0.00218844	0.0380441	30	BP	up
GO:0000050	urea cycle	0.00255939	0.0424235	6	BP	up
GO:0001561	fatty acid alpha-oxidation	0.00255939	0.0424235	6	BP	up
GO:0009113	purine nucleobase biosynthetic process	0.00255939	0.0424235	6	BP	up
GO:0010430	fatty acid omega-oxidation	0.00255939	0.0424235	6	BP	up
GO:0051603	proteolysis involved in cellular protein catabolic process	0.00254039	0.0424235	15	BP	up
GO:0032536	regulation of cell projection size	0.00259413	0.0427507	8	BP	up
GO:0042574	retinal metabolic process	0.00281487	0.0455977	9	BP	up
GO:0000302	response to reactive oxygen species	0.00285222	0.0456836	10	BP	up
GO:0006636	unsaturated fatty acid biosynthetic process	0.00285222	0.0456836	10	BP	up
GO:0031514	motile cilium	7.65e-19	5.45e-16	46	CC	up
GO:0036126	sperm flagellum	2.14e-14	7.64e-12	29	CC	up
GO:0005930	axoneme	3.77e-10	7.68e-08	33	CC	up
GO:0005759	mitochondrial matrix	3.1e-06	0.000200738	65	CC	up
GO:0036064	ciliary basal body	3.8e-06	0.000240613	27	CC	up
GO:0001669	acrosomal vesicle	1.32e-05	0.000626208	19	CC	up
GO:0005858	axonemal dynein complex	1.45e-05	0.00066517	9	CC	up
GO:0030992	intraciliary transport particle B	1.79e-05	0.000798902	10	CC	up
GO:0005929	cilium	2.21e-05	0.000924916	43	CC	up
GO:0097225	sperm midpiece	0.000153344	0.00428612	8	CC	up
GO:0005782	peroxisomal matrix	0.000195424	0.00530624	15	CC	up
GO:0098560	cytoplasmic side of late endosome membrane	0.000307258	0.00770954	7	CC	up
GO:0098574	cytoplasmic side of lysosomal membrane	0.000307258	0.00770954	7	CC	up
GO:0097228	sperm principal piece	0.000381275	0.00937081	14	CC	up
GO:0036019	endolysosome	0.000579357	0.0131091	8	CC	up
GO:0030286	dynein complex	0.00103709	0.0211196	12	CC	up
GO:0031225	anchored component of membrane	0.00105716	0.0213757	30	CC	up
GO:0042588	zymogen granule	0.00121294	0.0232086	7	CC	up
GO:0042600	chorion	0.00118492	0.0232086	21	CC	up
GO:0098559	cytoplasmic side of early endosome membrane	0.00121294	0.0232086	7	CC	up
GO:0005743	mitochondrial inner membrane	0.00129171	0.0245511	67	CC	up
GO:0005777	peroxisome	0.00236839	0.0406764	45	CC	up
GO:0005874	microtubule	0.00236535	0.0406764	65	CC	up
GO:0004252	serine-type endopeptidase activity	2.07e-32	5.89e-29	146	MF	up
GO:0005506	iron ion binding	3.12e-21	4.44e-18	89	MF	up
GO:0020037	heme binding	2.41e-19	2.29e-16	98	MF	up
GO:0004364	glutathione transferase activity	3.18e-16	1.81e-13	33	MF	up
GO:0016758	transferase activity, transferring hexosyl groups	9.53e-15	4.33e-12	27	MF	up
GO:0070330	aromatase activity	1.06e-14	4.33e-12	37	MF	up
GO:0004806	triglyceride lipase activity	5.99e-13	1.9e-10	38	MF	up
GO:0004867	serine-type endopeptidase inhibitor activity	1.98e-12	5.66e-10	48	MF	up
GO:0016705	oxidoreductase activity, acting on paired donors, with incorporation or reduction of molecular oxygen	4.89e-12	1.27e-09	35	MF	up
GO:0004497	monooxygenase activity	1.38e-11	3.27e-09	35	MF	up
GO:0004316	3-oxoacyl-[acyl-carrier-protein] reductase (NADPH) activity	5.94e-10	9.41e-08	23	MF	up
GO:0016788	hydrolase activity, acting on ester bonds	5.94e-10	9.41e-08	23	MF	up
GO:0102131	3-oxo-glutaryl-[acp] methyl ester reductase activity	5.94e-10	9.41e-08	23	MF	up
GO:0102132	3-oxo-pimeloyl-[acp] methyl ester reductase activity	5.94e-10	9.41e-08	23	MF	up
GO:0004181	metallocarboxypeptidase activity	7.18e-09	9.37e-07	30	MF	up
GO:0032440	2-alkenal reductase [NAD(P)] activity	8.21e-09	9.37e-07	11	MF	up
GO:0036132	13-prostaglandin reductase activity	8.21e-09	9.37e-07	11	MF	up
GO:0047522	15-oxoprostaglandin 13-oxidase activity	8.21e-09	9.37e-07	11	MF	up
GO:0030060	L-malate dehydrogenase activity	4.61e-08	4.87e-06	11	MF	up
GO:0052689	carboxylic ester hydrolase activity	7.01e-08	7.13e-06	29	MF	up
GO:0080030	methyl indole-3-acetate esterase activity	2.14e-07	1.85e-05	30	MF	up
GO:0051287	NAD binding	2.28e-07	1.91e-05	38	MF	up
GO:0030246	carbohydrate binding	1.14e-06	8.58e-05	47	MF	up
GO:0047045	testosterone 17-beta-dehydrogenase (NADP+) activity	1.48e-06	0.000105569	9	MF	up
GO:0004771	sterol esterase activity	2.3e-06	0.000156054	13	MF	up
GO:0015114	phosphate ion transmembrane transporter activity	4.22e-06	0.000255955	14	MF	up
GO:0019137	thioglucosidase activity	4.56e-06	0.000265559	13	MF	up
GO:0102799	glucosinolate glucohydrolase activity	4.56e-06	0.000265559	13	MF	up
GO:0046592	polyamine oxidase activity	5.13e-06	0.000276198	9	MF	up
GO:0052901	spermine:oxygen oxidoreductase (spermidine-forming) activity	5.13e-06	0.000276198	9	MF	up
GO:0015574	trehalose transmembrane transporter activity	8.58e-06	0.000444855	31	MF	up
GO:0004029	aldehyde dehydrogenase (NAD) activity	9.08e-06	0.000454391	11	MF	up
GO:0016491	oxidoreductase activity	9.37e-06	0.00046082	49	MF	up
GO:0008126	acetylesterase activity	1.45e-05	0.00066517	9	MF	up
GO:0047714	galactolipase activity	2.18e-05	0.000924916	14	MF	up
GO:0102549	1-18:1-2-16:0-monogalactosyldiacylglycerol lipase activity	2.18e-05	0.000924916	14	MF	up
GO:0047077	Photinus-luciferin 4-monooxygenase (ATP-hydrolyzing) activity	2.67e-05	0.00110362	13	MF	up
GO:0030170	pyridoxal phosphate binding	5.31e-05	0.0020454	34	MF	up
GO:0004620	phospholipase activity	5.95e-05	0.00223245	23	MF	up
GO:0005542	folic acid binding	6.79e-05	0.00248111	8	MF	up
GO:0004303	estradiol 17-beta-dehydrogenase activity	7.35e-05	0.00252431	10	MF	up
GO:0004313	[acyl-carrier-protein] S-acetyltransferase activity	7.61e-05	0.00252431	9	MF	up
GO:0004320	oleoyl-[acyl-carrier-protein] hydrolase activity	7.61e-05	0.00252431	9	MF	up
GO:0016295	myristoyl-[acyl-carrier-protein] hydrolase activity	7.61e-05	0.00252431	9	MF	up
GO:0016296	palmitoyl-[acyl-carrier-protein] hydrolase activity	7.61e-05	0.00252431	9	MF	up
GO:0031177	phosphopantetheine binding	7.35e-05	0.00252431	10	MF	up
GO:0047117	enoyl-[acyl-carrier-protein] reductase (NADPH, A-specific) activity	7.61e-05	0.00252431	9	MF	up
GO:0015293	symporter activity	0.000116378	0.00377037	31	MF	up
GO:0004794	L-threonine ammonia-lyase activity	0.000128307	0.00401983	7	MF	up
GO:0004314	[acyl-carrier-protein] S-malonyltransferase activity	0.000150989	0.00428612	9	MF	up
GO:0008659	(3R)-hydroxymyristoyl-[acyl-carrier-protein] dehydratase activity	0.000150989	0.00428612	9	MF	up
GO:0047451	3-hydroxyoctanoyl-[acyl-carrier-protein] dehydratase activity	0.000150989	0.00428612	9	MF	up
GO:0045505	dynein intermediate chain binding	0.000227861	0.00609581	12	MF	up
GO:0004089	carbonate dehydratase activity	0.00048333	0.0114831	9	MF	up
GO:0016298	lipase activity	0.000551922	0.0127929	18	MF	up
GO:0045735	nutrient reservoir activity	0.000579357	0.0131091	8	MF	up
GO:0008194	UDP-glycosyltransferase activity	0.000612931	0.0137596	10	MF	up
GO:0004473	malate dehydrogenase (decarboxylating) (NADP+) activity	0.000642387	0.014088	7	MF	up
GO:0050833	pyruvate transmembrane transporter activity	0.000642387	0.014088	7	MF	up
GO:0047372	acylglycerol lipase activity	0.000692646	0.0150743	15	MF	up
GO:0015020	glucuronosyltransferase activity	0.000725067	0.0156604	14	MF	up
GO:0050660	flavin adenine dinucleotide binding	0.000739149	0.0158445	43	MF	up
GO:0015171	amino acid transmembrane transporter activity	0.000779377	0.0165821	17	MF	up
GO:0032450	maltose alpha-glucosidase activity	0.000940433	0.0194288	10	MF	up
GO:0070403	NAD+ binding	0.000940433	0.0194288	10	MF	up
GO:0004471	malate dehydrogenase (decarboxylating) (NAD+) activity	0.00121294	0.0232086	7	MF	up
GO:0004341	gluconolactonase activity	0.00133096	0.02464	6	MF	up
GO:0015367	oxoglutarate:malate antiporter activity	0.00133096	0.02464	6	MF	up
GO:0050661	NADP binding	0.00144157	0.0265156	21	MF	up
GO:0004312	fatty acid synthase activity	0.001656	0.0300717	8	MF	up
GO:0005319	lipid transporter activity	0.00202384	0.0358383	11	MF	up
GO:0003995	acyl-CoA dehydrogenase activity	0.0021149	0.0369912	7	MF	up
GO:0004022	alcohol dehydrogenase (NAD) activity	0.00255939	0.0424235	6	MF	up
GO:0004550	nucleoside diphosphate kinase activity	0.00277038	0.0453929	11	MF	up
GO:0004315	3-oxoacyl-[acyl-carrier-protein] synthase activity	0.00281487	0.0455977	9	MF	up
ko00010	Glycolysis / Gluconeogenesis	8.3e-08	1.26e-06	32	KEGG	up
ko00020	Citrate cycle (TCA cycle)	0.0093748	0.0489247	17	KEGG	up
ko00030	Pentose phosphate pathway	6.7e-06	7.22e-05	18	KEGG	up
ko00040	Pentose and glucuronate interconversions	2.26e-17	8.39e-16	50	KEGG	up
ko00051	Fructose and mannose metabolism	0.00422564	0.0252029	16	KEGG	up
ko00052	Galactose metabolism	1.38e-05	0.000140115	23	KEGG	up
ko00053	Ascorbate and aldarate metabolism	2.43e-25	1.62e-23	52	KEGG	up
ko00061	Fatty acid biosynthesis	0.0063897	0.0355694	9	KEGG	up
ko00062	Fatty acid elongation	0.00526434	0.0298015	12	KEGG	up
ko00071	Fatty acid degradation	3.89e-06	4.64e-05	26	KEGG	up
ko00100	Steroid biosynthesis	0.00162922	0.0108832	10	KEGG	up
ko00140	Steroid hormone biosynthesis	3.22e-15	8.97e-14	34	KEGG	up
ko00220	Arginine biosynthesis	0.000965218	0.00685921	17	KEGG	up
ko00230	Purine metabolism	5.43e-07	7.55e-06	53	KEGG	up
ko00232	Caffeine metabolism	0.00889694	0.0471679	7	KEGG	up
ko00240	Pyrimidine metabolism	0.000574726	0.00436269	20	KEGG	up
ko00250	Alanine, aspartate and glutamate metabolism	1.02e-07	1.48e-06	26	KEGG	up
ko00260	Glycine, serine and threonine metabolism	7.15e-18	2.99e-16	37	KEGG	up
ko00270	Cysteine and methionine metabolism	3.07e-12	6.41e-11	33	KEGG	up
ko00280	Valine, leucine and isoleucine degradation	4.13e-17	1.38e-15	37	KEGG	up
ko00310	Lysine degradation	0.000887295	0.00657405	25	KEGG	up
ko00330	Arginine and proline metabolism	4.87e-06	5.42e-05	22	KEGG	up
ko00340	Histidine metabolism	0.000355239	0.002825	11	KEGG	up
ko00350	Tyrosine metabolism	0.00454675	0.026183	10	KEGG	up
ko00360	Phenylalanine metabolism	0.00889694	0.0471679	7	KEGG	up
ko00380	Tryptophan metabolism	7.83e-07	1.01e-05	23	KEGG	up
ko00410	beta-Alanine metabolism	4.48e-06	5.16e-05	21	KEGG	up
ko00480	Glutathione metabolism	3.46e-14	7.71e-13	47	KEGG	up
ko00561	Glycerolipid metabolism	0.00114147	0.00794272	27	KEGG	up
ko00620	Pyruvate metabolism	7.73e-15	1.99e-13	39	KEGG	up
ko00625	Chloroalkane and chloroalkene degradation	7.32e-07	9.78e-06	11	KEGG	up
ko00630	Glyoxylate and dicarboxylate metabolism	1.31e-09	2.19e-08	29	KEGG	up
ko00640	Propanoate metabolism	8.7e-05	0.000807147	16	KEGG	up
ko00650	Butanoate metabolism	0.00188857	0.0121304	8	KEGG	up
ko00670	One carbon pool by folate	7.8e-05	0.000744142	11	KEGG	up
ko00680	Methane metabolism	1.35e-10	2.51e-09	21	KEGG	up
ko00710	Carbon fixation in photosynthetic organisms	4.07e-10	7.15e-09	23	KEGG	up
ko00730	Thiamine metabolism	0.000222809	0.00190815	11	KEGG	up
ko00790	Folate biosynthesis	0.00431819	0.0253031	20	KEGG	up
ko00830	Retinol metabolism	1.58e-14	3.77e-13	35	KEGG	up
ko00860	Porphyrin and chlorophyll metabolism	1.68e-11	3.3e-10	36	KEGG	up
ko00903	Limonene and pinene degradation	3.57e-06	4.42e-05	10	KEGG	up
ko00910	Nitrogen metabolism	1.12e-05	0.000117363	12	KEGG	up
ko00930	Caprolactam degradation	0.000323869	0.00263834	9	KEGG	up
ko00980	Metabolism of xenobiotics by cytochrome P450	1.42e-28	2.37e-26	69	KEGG	up
ko00981	Insect hormone biosynthesis	2.28e-05	0.000224021	18	KEGG	up
ko00982	Drug metabolism - cytochrome P450	3.28e-28	3.65e-26	60	KEGG	up
ko00983	Drug metabolism - other enzymes	3.07e-24	1.71e-22	74	KEGG	up
ko01120	Microbial metabolism in diverse environments	2.26e-29	7.54e-27	116	KEGG	up
ko01200	Carbon metabolism	3.19e-19	1.52e-17	83	KEGG	up
ko01212	Fatty acid metabolism	0.002525	0.0153336	27	KEGG	up
ko01220	Degradation of aromatic compounds	0.00136978	0.0093369	7	KEGG	up
ko01230	Biosynthesis of amino acids	2.52e-15	7.66e-14	56	KEGG	up
ko01523	Antifolate resistance	0.00231246	0.014303	12	KEGG	up
ko01524	Platinum drug resistance	0.000173915	0.00152862	25	KEGG	up
ko02020	Two-component system	0.000104634	0.000944529	14	KEGG	up
ko04142	Lysosome	0.000239893	0.00200311	45	KEGG	up
ko04212	Longevity regulating pathway - worm	0.001793	0.0117424	44	KEGG	up
ko04974	Protein digestion and absorption	0.00195083	0.0122939	37	KEGG	up
ko04976	Bile secretion	3.18e-09	5.05e-08	48	KEGG	up
ko04979	Cholesterol metabolism	0.000905408	0.00657405	20	KEGG	up
ko05164	Influenza A	0.00709554	0.038851	23	KEGG	up
ko05204	Chemical carcinogenesis	1e-26	8.38e-25	66	KEGG	up
ko05418	Fluid shear stress and atherosclerosis	0.000504699	0.00392022	38	KEGG	up
GO:0007155	cell adhesion	8.44e-17	1.66e-13	87	BP	dwon
GO:0007427	epithelial cell migration, open tracheal system	4.15e-15	2.35e-12	35	BP	dwon
GO:0040011	locomotion	7.04e-15	3.32e-12	33	BP	dwon
GO:0006936	muscle contraction	1.86e-14	7.53e-12	48	BP	dwon
GO:0030241	skeletal muscle myosin thick filament assembly	4.94e-14	1.4e-11	26	BP	dwon
GO:0031033	myosin filament organization	9.37e-14	2.04e-11	24	BP	dwon
GO:0043520	regulation of myosin II filament assembly	9.37e-14	2.04e-11	24	BP	dwon
GO:0007156	homophilic cell adhesion via plasma membrane adhesion molecules	3.69e-13	7.17e-11	56	BP	dwon
GO:0060361	flight	3.8e-13	7.17e-11	24	BP	dwon
GO:0071689	muscle thin filament assembly	1.39e-12	2.31e-10	24	BP	dwon
GO:0042692	muscle cell differentiation	2.56e-12	3.81e-10	24	BP	dwon
GO:0007411	axon guidance	3.99e-11	5.12e-09	81	BP	dwon
GO:0050808	synapse organization	5.19e-11	6.38e-09	31	BP	dwon
GO:0045214	sarcomere organization	6.51e-11	7.08e-09	48	BP	dwon
GO:0007298	border follicle cell migration	7.66e-11	8.03e-09	45	BP	dwon
GO:0030239	myofibril assembly	5.32e-10	5.01e-08	30	BP	dwon
GO:0007527	adult somatic muscle development	9.06e-10	8e-08	28	BP	dwon
GO:0007165	signal transduction	2.15e-09	1.74e-07	92	BP	dwon
GO:0007517	muscle organ development	7.75e-09	5.77e-07	44	BP	dwon
GO:0007601	visual perception	2.36e-08	1.63e-06	44	BP	dwon
GO:0016339	calcium-dependent cell-cell adhesion via plasma membrane cell adhesion molecules	2.69e-08	1.8e-06	19	BP	dwon
GO:0007413	axonal fasciculation	3.07e-08	1.97e-06	16	BP	dwon
GO:0007602	phototransduction	6.28e-08	3.95e-06	19	BP	dwon
GO:0007268	chemical synaptic transmission	1.35e-07	8.11e-06	56	BP	dwon
GO:0050821	protein stabilization	1.84e-07	1.08e-05	37	BP	dwon
GO:0007169	transmembrane receptor protein tyrosine kinase signaling pathway	3.68e-07	2.08e-05	18	BP	dwon
GO:0051017	actin filament bundle assembly	5.85e-07	3.12e-05	19	BP	dwon
GO:0048172	regulation of short-term neuronal synaptic plasticity	6.15e-07	3.22e-05	21	BP	dwon
GO:0007476	imaginal disc-derived wing morphogenesis	7.69e-07	3.88e-05	30	BP	dwon
GO:0016200	synaptic target attraction	1.09e-06	5.43e-05	14	BP	dwon
GO:0050896	response to stimulus	1.31e-06	6.39e-05	28	BP	dwon
GO:0098609	cell-cell adhesion	1.9e-06	8.94e-05	27	BP	dwon
GO:0045494	photoreceptor cell maintenance	3.25e-06	0.000148617	15	BP	dwon
GO:0048167	regulation of synaptic plasticity	7.1e-06	0.000309076	16	BP	dwon
GO:0072384	organelle transport along microtubule	7.3e-06	0.000312857	9	BP	dwon
GO:0007605	sensory perception of sound	7.47e-06	0.000315155	29	BP	dwon
GO:0044331	cell-cell adhesion mediated by cadherin	8.41e-06	0.000349861	12	BP	dwon
GO:0001745	compound eye morphogenesis	1.11e-05	0.000424025	26	BP	dwon
GO:0016059	deactivation of rhodopsin mediated signaling	1.08e-05	0.000424025	7	BP	dwon
GO:0016204	determination of muscle attachment site	1.08e-05	0.000424025	7	BP	dwon
GO:0042391	regulation of membrane potential	1.1e-05	0.000424025	27	BP	dwon
GO:0048813	dendrite morphogenesis	1.15e-05	0.000432598	44	BP	dwon
GO:0040017	positive regulation of locomotion	1.78e-05	0.000662041	16	BP	dwon
GO:0072659	protein localization to plasma membrane	2.29e-05	0.000831326	26	BP	dwon
GO:0016056	rhodopsin mediated signaling pathway	2.71e-05	0.000970664	7	BP	dwon
GO:0045467	R7 cell development	3.14e-05	0.00108282	20	BP	dwon
GO:0048812	neuron projection morphogenesis	3.67e-05	0.00121985	27	BP	dwon
GO:0045892	negative regulation of transcription, DNA-templated	3.82e-05	0.00125624	66	BP	dwon
GO:0007271	synaptic transmission, cholinergic	4.05e-05	0.00131614	8	BP	dwon
GO:0007614	short-term memory	5.28e-05	0.00168396	18	BP	dwon
GO:0007612	learning	5.65e-05	0.00177666	19	BP	dwon
GO:0007435	salivary gland morphogenesis	6e-05	0.00186596	21	BP	dwon
GO:0035332	positive regulation of hippo signaling	6.46e-05	0.00198631	10	BP	dwon
GO:0008045	motor neuron axon guidance	6.91e-05	0.00210114	29	BP	dwon
GO:0019228	neuronal action potential	7.31e-05	0.00213142	9	BP	dwon
GO:0051684	maintenance of Golgi location	7.31e-05	0.00213142	9	BP	dwon
GO:0008203	cholesterol metabolic process	8.76e-05	0.00242813	20	BP	dwon
GO:0007424	open tracheal system development	0.000115504	0.00292884	26	BP	dwon
GO:0007480	imaginal disc-derived leg morphogenesis	0.000111826	0.00292884	11	BP	dwon
GO:0008064	regulation of actin polymerization or depolymerization	0.000117029	0.00292884	7	BP	dwon
GO:0034332	adherens junction organization	0.000116401	0.00292884	12	BP	dwon
GO:0035289	posterior head segmentation	0.000117029	0.00292884	7	BP	dwon
GO:0051683	establishment of Golgi localization	0.000116296	0.00292884	9	BP	dwon
GO:0008586	imaginal disc-derived wing vein morphogenesis	0.000158391	0.00386146	12	BP	dwon
GO:0045176	apical protein localization	0.000158391	0.00386146	12	BP	dwon
GO:0007015	actin filament organization	0.0001671	0.00403896	31	BP	dwon
GO:0016319	mushroom body development	0.000171249	0.00410417	22	BP	dwon
GO:0007409	axonogenesis	0.000205664	0.00484681	26	BP	dwon
GO:0046847	filopodium assembly	0.000213288	0.00486434	7	BP	dwon
GO:0048190	wing disc dorsal/ventral pattern formation	0.000212672	0.00486434	12	BP	dwon
GO:0048499	synaptic vesicle membrane organization	0.00021763	0.00492365	11	BP	dwon
GO:0035249	synaptic transmission, glutamatergic	0.000223993	0.00502739	17	BP	dwon
GO:0070374	positive regulation of ERK1 and ERK2 cascade	0.000230494	0.00513259	14	BP	dwon
GO:0007399	nervous system development	0.000245245	0.00541838	52	BP	dwon
GO:0003148	outflow tract septum morphogenesis	0.000267259	0.00581391	9	BP	dwon
GO:2000300	regulation of synaptic vesicle exocytosis	0.000267259	0.00581391	9	BP	dwon
GO:0032956	regulation of actin cytoskeleton organization	0.000273388	0.00585714	18	BP	dwon
GO:0050803	regulation of synapse structure or activity	0.000273192	0.00585714	17	BP	dwon
GO:0007010	cytoskeleton organization	0.000293221	0.00618827	21	BP	dwon
GO:0007274	neuromuscular synaptic transmission	0.000293221	0.00618827	21	BP	dwon
GO:0006661	phosphatidylinositol biosynthetic process	0.000332589	0.0069159	13	BP	dwon
GO:0061337	cardiac conduction	0.000341057	0.00704022	6	BP	dwon
GO:0010591	regulation of lamellipodium assembly	0.000364487	0.0074156	7	BP	dwon
GO:0008355	olfactory learning	0.000468165	0.00913084	18	BP	dwon
GO:0043052	thermotaxis	0.000494845	0.00945555	8	BP	dwon
GO:0016358	dendrite development	0.000536321	0.0101793	13	BP	dwon
GO:0051056	regulation of small GTPase mediated signal transduction	0.000555443	0.0104203	18	BP	dwon
GO:0048488	synaptic vesicle endocytosis	0.000610593	0.0111404	23	BP	dwon
GO:0007616	long-term memory	0.000634328	0.0114992	24	BP	dwon
GO:0035095	behavioral response to nicotine	0.000746419	0.013193	10	BP	dwon
GO:0035556	intracellular signal transduction	0.000826956	0.0143474	48	BP	dwon
GO:0018108	peptidyl-tyrosine phosphorylation	0.000890251	0.0153514	11	BP	dwon
GO:0021782	glial cell development	0.000986778	0.0164153	10	BP	dwon
GO:0030335	positive regulation of cell migration	0.000985497	0.0164153	19	BP	dwon
GO:0031290	retinal ganglion cell axon guidance	0.000986778	0.0164153	10	BP	dwon
GO:0045186	zonula adherens assembly	0.000986778	0.0164153	10	BP	dwon
GO:0048675	axon extension	0.00103556	0.0171232	15	BP	dwon
GO:0016332	establishment or maintenance of polarity of embryonic epithelium	0.00128696	0.0207972	10	BP	dwon
GO:0035186	syncytial blastoderm mitotic cell cycle	0.00128696	0.0207972	10	BP	dwon
GO:0007613	memory	0.0013183	0.0211827	19	BP	dwon
GO:0035088	establishment or maintenance of apical/basal cell polarity	0.00136607	0.0217037	7	BP	dwon
GO:1900006	positive regulation of dendrite development	0.00136607	0.0217037	7	BP	dwon
GO:0001941	postsynaptic membrane organization	0.00145434	0.0224747	8	BP	dwon
GO:0030036	actin cytoskeleton organization	0.00144484	0.0224747	28	BP	dwon
GO:0097090	presynaptic membrane organization	0.00145434	0.0224747	8	BP	dwon
GO:0033344	cholesterol efflux	0.00151996	0.0232349	12	BP	dwon
GO:0035220	wing disc development	0.00151996	0.0232349	12	BP	dwon
GO:0043277	apoptotic cell clearance	0.00168869	0.0250033	6	BP	dwon
GO:0007500	mesodermal cell fate determination	0.00184029	0.0258922	5	BP	dwon
GO:0032092	positive regulation of protein binding	0.00180436	0.0258922	11	BP	dwon
GO:0035239	tube morphogenesis	0.00184029	0.0258922	5	BP	dwon
GO:0090136	epithelial cell-cell adhesion	0.00184029	0.0258922	5	BP	dwon
GO:0042051	compound eye photoreceptor development	0.00186713	0.0261398	12	BP	dwon
GO:0007214	gamma-aminobutyric acid signaling pathway	0.00198709	0.0263825	8	BP	dwon
GO:0021517	ventral spinal cord development	0.00197269	0.0263825	7	BP	dwon
GO:0021954	central nervous system neuron development	0.00198709	0.0263825	8	BP	dwon
GO:0034110	regulation of homotypic cell-cell adhesion	0.00197269	0.0263825	7	BP	dwon
GO:0034116	positive regulation of heterotypic cell-cell adhesion	0.00197269	0.0263825	7	BP	dwon
GO:0048058	compound eye corneal lens development	0.00197269	0.0263825	7	BP	dwon
GO:0099190	postsynaptic spectrin-associated cytoskeleton organization	0.00197269	0.0263825	7	BP	dwon
GO:0099559	maintenance of alignment of postsynaptic density and presynaptic active zone	0.00197269	0.0263825	7	BP	dwon
GO:0150008	bulk synaptic vesicle endocytosis	0.00197269	0.0263825	7	BP	dwon
GO:0000070	mitotic sister chromatid segregation	0.00241199	0.0308647	9	BP	dwon
GO:0006869	lipid transport	0.00237441	0.0308647	22	BP	dwon
GO:0016458	gene silencing	0.00241199	0.0308647	9	BP	dwon
GO:0030713	ovarian follicle cell stalk formation	0.00241199	0.0308647	9	BP	dwon
GO:0006911	phagocytosis, engulfment	0.0025715	0.0318956	6	BP	dwon
GO:0034447	very-low-density lipoprotein particle clearance	0.0025715	0.0318956	6	BP	dwon
GO:0046529	imaginal disc fusion, thorax closure	0.0025715	0.0318956	6	BP	dwon
GO:0034220	ion transmembrane transport	0.00259067	0.0319931	19	BP	dwon
GO:0030010	establishment of cell polarity	0.00266216	0.032733	8	BP	dwon
GO:0019221	cytokine-mediated signaling pathway	0.00276846	0.0330346	7	BP	dwon
GO:0050877	nervous system process	0.00275672	0.0330346	12	BP	dwon
GO:0061003	positive regulation of dendritic spine morphogenesis	0.00276846	0.0330346	7	BP	dwon
GO:0007416	synapse assembly	0.00301803	0.0357112	14	BP	dwon
GO:0014047	glutamate secretion	0.00308965	0.0358525	5	BP	dwon
GO:0007423	sensory organ development	0.00316782	0.0365657	17	BP	dwon
GO:0150007	clathrin-dependent synaptic vesicle endocytosis	0.00331032	0.0380552	10	BP	dwon
GO:0071688	striated muscle myosin thick filament assembly	0.00350373	0.0399538	8	BP	dwon
GO:0006897	endocytosis	0.00364258	0.0413704	29	BP	dwon
GO:0035329	hippo signaling	0.00378878	0.0421838	7	BP	dwon
GO:0048169	regulation of long-term neuronal synaptic plasticity	0.00378878	0.0421838	7	BP	dwon
GO:0060982	coronary artery morphogenesis	0.00378878	0.0421838	7	BP	dwon
GO:0001755	neural crest cell migration	0.00391767	0.0432686	9	BP	dwon
GO:0030708	germarium-derived female germ-line cyst encapsulation	0.00391767	0.0432686	9	BP	dwon
GO:0040018	positive regulation of multicellular organism growth	0.00396272	0.0432686	12	BP	dwon
GO:0043113	receptor clustering	0.00396272	0.0432686	12	BP	dwon
GO:0046667	compound eye retinal cell programmed cell death	0.00408613	0.0442742	10	BP	dwon
GO:0035331	negative regulation of hippo signaling	0.00453737	0.0489759	8	BP	dwon
GO:0007608	sensory perception of smell	0.00458755	0.0493292	22	BP	dwon
GO:0031672	A band	2.09e-15	1.97e-12	38	CC	dwon
GO:0045202	synapse	3.87e-15	2.35e-12	100	CC	dwon
GO:0005863	striated muscle myosin thick filament	4.94e-14	1.4e-11	26	CC	dwon
GO:0030017	sarcomere	7.88e-13	1.39e-10	38	CC	dwon
GO:0030425	dendrite	1.54e-12	2.41e-10	83	CC	dwon
GO:0098978	glutamatergic synapse	1.38e-11	1.94e-09	59	CC	dwon
GO:0031012	extracellular matrix	2.73e-11	3.68e-09	55	CC	dwon
GO:0014069	postsynaptic density	6.05e-11	6.85e-09	50	CC	dwon
GO:0045211	postsynaptic membrane	6.01e-11	6.85e-09	62	CC	dwon
GO:0030424	axon	1.73e-10	1.75e-08	93	CC	dwon
GO:0016459	myosin complex	6.39e-10	5.83e-08	28	CC	dwon
GO:0043025	neuronal cell body	2.08e-09	1.73e-07	73	CC	dwon
GO:0043235	receptor complex	1.83e-08	1.3e-06	23	CC	dwon
GO:0005667	transcription factor complex	1.11e-07	6.81e-06	44	CC	dwon
GO:0016324	apical plasma membrane	3.25e-07	1.88e-05	61	CC	dwon
GO:0043005	neuron projection	4.06e-07	2.25e-05	60	CC	dwon
GO:0005856	cytoskeleton	4.68e-07	2.55e-05	73	CC	dwon
GO:0042734	presynaptic membrane	7.15e-07	3.68e-05	26	CC	dwon
GO:0032589	neuron projection membrane	1.72e-06	8.25e-05	14	CC	dwon
GO:0005768	endosome	3.26e-06	0.000148617	39	CC	dwon
GO:0031594	neuromuscular junction	6.61e-06	0.000292121	39	CC	dwon
GO:0009986	cell surface	1.01e-05	0.000414808	54	CC	dwon
GO:0030018	Z disc	1.03e-05	0.000415208	37	CC	dwon
GO:0005911	cell-cell junction	2.15e-05	0.000787956	28	CC	dwon
GO:0016028	rhabdomere	2.91e-05	0.00102838	12	CC	dwon
GO:0005912	adherens junction	3.29e-05	0.00112014	29	CC	dwon
GO:0043204	perikaryon	3.34e-05	0.00112297	31	CC	dwon
GO:0001726	ruffle	5.3e-05	0.00168396	16	CC	dwon
GO:0005703	polytene chromosome puff	8.09e-05	0.00227625	24	CC	dwon
GO:0005938	cell cortex	8.13e-05	0.00227625	49	CC	dwon
GO:0015629	actin cytoskeleton	9.6e-05	0.00261106	34	CC	dwon
GO:0030139	endocytic vesicle	9.58e-05	0.00261106	17	CC	dwon
GO:0035003	subapical complex	9.78e-05	0.00263438	10	CC	dwon
GO:0043195	terminal bouton	0.000105294	0.00280916	21	CC	dwon
GO:0043679	axon terminus	0.000116401	0.00292884	12	CC	dwon
GO:0042383	sarcolemma	0.000153296	0.00380282	18	CC	dwon
GO:0098831	presynaptic active zone cytoplasmic component	0.000207451	0.00484852	8	CC	dwon
GO:0005892	acetylcholine-gated channel complex	0.000213288	0.00486434	7	CC	dwon
GO:0009897	external side of plasma membrane	0.000327633	0.00686331	16	CC	dwon
GO:0032587	ruffle membrane	0.000400026	0.00801663	16	CC	dwon
GO:0098793	presynapse	0.000479995	0.00929744	30	CC	dwon
GO:0031225	anchored component of membrane	0.000486778	0.00936468	24	CC	dwon
GO:0031526	brush border membrane	0.00055639	0.0104203	10	CC	dwon
GO:0005905	clathrin-coated pit	0.000685217	0.0123426	17	CC	dwon
GO:0005902	microvillus	0.000727798	0.0129447	8	CC	dwon
GO:0034361	very-low-density lipoprotein particle	0.000915497	0.0155965	7	CC	dwon
GO:0098794	postsynapse	0.000910967	0.0155965	20	CC	dwon
GO:0098685	Schaffer collateral - CA1 synapse	0.00140621	0.0220931	9	CC	dwon
GO:0045121	membrane raft	0.00158392	0.0240825	20	CC	dwon
GO:0005891	voltage-gated calcium channel complex	0.00165745	0.0250033	10	CC	dwon
GO:0008328	ionotropic glutamate receptor complex	0.00168869	0.0250033	6	CC	dwon
GO:0044295	axonal growth cone	0.00182118	0.0258922	14	CC	dwon
GO:0030864	cortical actin cytoskeleton	0.00198709	0.0263825	8	CC	dwon
GO:0099055	integral component of postsynaptic membrane	0.00197269	0.0263825	7	CC	dwon
GO:0005913	cell-cell adherens junction	0.00233171	0.0306701	20	CC	dwon
GO:0005903	brush border	0.00241199	0.0308647	9	CC	dwon
GO:0043197	dendritic spine	0.00236338	0.0308647	21	CC	dwon
GO:0098684	photoreceptor ribbon synapse	0.0025715	0.0318956	6	CC	dwon
GO:0016323	basolateral plasma membrane	0.00270614	0.0330346	37	CC	dwon
GO:0044306	neuron projection terminus	0.00276846	0.0330346	7	CC	dwon
GO:0030426	growth cone	0.00286992	0.0341014	18	CC	dwon
GO:0033017	sarcoplasmic reticulum membrane	0.00308965	0.0358525	5	CC	dwon
GO:0016327	apicolateral plasma membrane	0.00377101	0.0421838	13	CC	dwon
GO:0098686	hippocampal mossy fiber to CA3 synapse	0.00408613	0.0442742	10	CC	dwon
GO:0008307	structural constituent of muscle	1.17e-16	1.66e-13	39	MF	dwon
GO:0051015	actin filament binding	2.7e-14	9.55e-12	62	MF	dwon
GO:0042302	structural constituent of cuticle	7.78e-14	2e-11	57	MF	dwon
GO:0030898	actin-dependent ATPase activity	2.45e-10	2.39e-08	25	MF	dwon
GO:0003774	motor activity	1.18e-09	1.01e-07	35	MF	dwon
GO:0004879	nuclear receptor activity	3.17e-09	2.49e-07	22	MF	dwon
GO:0005543	phospholipid binding	3.86e-09	2.95e-07	25	MF	dwon
GO:0003707	steroid hormone receptor activity	1.43e-08	1.03e-06	24	MF	dwon
GO:0005516	calmodulin binding	2.74e-08	1.8e-06	57	MF	dwon
GO:0005096	GTPase activator activity	3.8e-06	0.00017051	50	MF	dwon
GO:0080025	phosphatidylinositol-3,5-bisphosphate binding	3.12e-05	0.00108282	16	MF	dwon
GO:0009881	photoreceptor activity	7.31e-05	0.00213142	9	MF	dwon
GO:0030165	PDZ domain binding	7.27e-05	0.00213142	21	MF	dwon
GO:0008013	beta-catenin binding	7.55e-05	0.00217776	15	MF	dwon
GO:0005112	Notch binding	7.8e-05	0.00222906	11	MF	dwon
GO:0008201	heparin binding	0.000190577	0.00452901	23	MF	dwon
GO:0030159	receptor signaling complex scaffold activity	0.000364487	0.0074156	7	MF	dwon
GO:0008010	structural constituent of chitin-based larval cuticle	0.000408202	0.00801663	10	MF	dwon
GO:0030971	receptor tyrosine kinase binding	0.000397774	0.00801663	11	MF	dwon
GO:0034185	apolipoprotein binding	0.000408202	0.00801663	10	MF	dwon
GO:0001227	DNA-binding transcription repressor activity, RNA polymerase II-specific	0.000574578	0.0106902	25	MF	dwon
GO:0005267	potassium channel activity	0.000590672	0.0108469	7	MF	dwon
GO:0030229	very-low-density lipoprotein particle receptor activity	0.000590672	0.0108469	7	MF	dwon
GO:0008061	chitin binding	0.000698305	0.0124988	23	MF	dwon
GO:0004714	transmembrane receptor protein tyrosine kinase activity	0.000768645	0.0135014	9	MF	dwon
GO:0005102	signaling receptor binding	0.000819391	0.0143039	24	MF	dwon
GO:0031005	filamin binding	0.00104144	0.0171232	8	MF	dwon
GO:0003779	actin binding	0.00112122	0.0183284	54	MF	dwon
GO:0030215	semaphorin receptor binding	0.00140621	0.0220931	9	MF	dwon
GO:0004500	dopamine beta-monooxygenase activity	0.00168869	0.0250033	6	MF	dwon
GO:0015277	kainate selective glutamate receptor activity	0.00168869	0.0250033	6	MF	dwon
GO:0017124	SH3 domain binding	0.0017422	0.0256612	19	MF	dwon
GO:0003785	actin monomer binding	0.00184029	0.0258922	5	MF	dwon
GO:0004888	transmembrane signaling receptor activity	0.00179388	0.0258922	17	MF	dwon
GO:0015643	toxic substance binding	0.00184029	0.0258922	5	MF	dwon
GO:0048495	Roundabout binding	0.00184029	0.0258922	5	MF	dwon
GO:0000977	RNA polymerase II regulatory region sequence-specific DNA binding	0.00225711	0.0298276	39	MF	dwon
GO:0034189	very-low-density lipoprotein particle binding	0.0025715	0.0318956	6	MF	dwon
GO:0038025	reelin receptor activity	0.0025715	0.0318956	6	MF	dwon
GO:0044547	DNA topoisomerase binding	0.0025715	0.0318956	6	MF	dwon
GO:0005248	voltage-gated sodium channel activity	0.00276846	0.0330346	7	MF	dwon
GO:0051018	protein kinase A binding	0.00276846	0.0330346	7	MF	dwon
GO:0004935	adrenergic receptor activity	0.00308965	0.0358525	5	MF	dwon
GO:0017048	Rho GTPase binding	0.00309336	0.0358525	9	MF	dwon
GO:0090729	toxin activity	0.00309336	0.0358525	9	MF	dwon
GO:0046982	protein heterodimerization activity	0.00350087	0.0399538	52	MF	dwon
GO:0017016	Ras GTPase binding	0.00378878	0.0421838	7	MF	dwon
GO:0004930	G protein-coupled receptor activity	0.00394994	0.0432686	24	MF	dwon
ko04012	ErbB signaling pathway	0.00322681	0.0372876	14	KEGG	down
ko04015	Rap1 signaling pathway	0.000107755	0.00210123	35	KEGG	down
ko04020	Calcium signaling pathway	0.000147722	0.00231058	30	KEGG	down
ko04022	cGMP-PKG signaling pathway	3.41e-08	1.52e-06	43	KEGG	down
ko04024	cAMP signaling pathway	1.62e-05	0.000389704	42	KEGG	down
ko04080	Neuroactive ligand-receptor interaction	8.7e-07	2.47e-05	30	KEGG	down
ko04260	Cardiac muscle contraction	3.16e-20	3.29e-18	53	KEGG	down
ko04261	Adrenergic signaling in cardiomyocytes	2.52e-16	1.97e-14	56	KEGG	down
ko04360	Axon guidance	3.19e-07	9.94e-06	34	KEGG	down
ko04361	Axon regeneration	0.00278001	0.0333601	28	KEGG	down
ko04390	Hippo signaling pathway	0.00010445	0.00210123	30	KEGG	down
ko04391	Hippo signaling pathway - fly	1.04e-06	2.7e-05	30	KEGG	down
ko04392	Hippo signaling pathway - multiple species	0.000148114	0.00231058	10	KEGG	down
ko04510	Focal adhesion	0.00232549	0.0290221	31	KEGG	down
ko04520	Adherens junction	0.000206077	0.00292254	25	KEGG	down
ko04530	Tight junction	0.00176729	0.0229748	32	KEGG	down
ko04666	Fc gamma R-mediated phagocytosis	0.00376714	0.0405292	16	KEGG	down
ko04721	Synaptic vesicle cycle	0.00167793	0.0227615	19	KEGG	down
ko04726	Serotonergic synapse	0.00010523	0.00210123	19	KEGG	down
ko04727	GABAergic synapse	0.000117868	0.00216323	18	KEGG	down
ko04742	Taste transduction	0.000148114	0.00231058	10	KEGG	down
ko04911	Insulin secretion	0.00412567	0.0429069	19	KEGG	down
ko04919	Thyroid hormone signaling pathway	2.41e-09	1.25e-07	44	KEGG	down
ko04921	Oxytocin signaling pathway	0.00494574	0.0497765	22	KEGG	down
ko04961	Endocrine and other factor-regulated calcium reabsorption	0.00370535	0.0405292	14	KEGG	down
ko05032	Morphine addiction	0.000205991	0.00292254	19	KEGG	down
ko05033	Nicotine addiction	1.77e-07	6.15e-06	10	KEGG	down
ko05410	Hypertrophic cardiomyopathy (HCM)	1.05e-20	3.26e-18	54	KEGG	down
ko05412	Arrhythmogenic right ventricular cardiomyopathy (ARVC)	1.15e-07	4.48e-06	22	KEGG	down
ko05414	Dilated cardiomyopathy (DCM)	2.12e-20	3.29e-18	52	KEGG	down
ko05416	Viral myocarditis	1.88e-12	1.17e-10	28	KEGG	down

## Sheet: S3
Table S3. The GO and KEGG enrichment information of DETs in LC VS LA comparisons
ID	Description	pvalue	p.adjust	Count	Ontology	Direction
GO:0045214	sarcomere organization	2.43e-25	1.81e-22	57	BP	up
GO:0006936	muscle contraction	6.7e-24	2.99e-21	50	BP	up
GO:0030239	myofibril assembly	1.04e-22	3.88e-20	38	BP	up
GO:0031033	myosin filament organization	1.12e-20	2.79e-18	26	BP	up
GO:0043520	regulation of myosin II filament assembly	1.12e-20	2.79e-18	26	BP	up
GO:0040011	locomotion	1.48e-20	3.31e-18	33	BP	up
GO:0060361	flight	6.09e-20	1.14e-17	26	BP	up
GO:0030241	skeletal muscle myosin thick filament assembly	7.08e-20	1.22e-17	27	BP	up
GO:0071689	muscle thin filament assembly	2.92e-19	4.65e-17	26	BP	up
GO:0042692	muscle cell differentiation	6.12e-19	9.11e-17	26	BP	up
GO:0007517	muscle organ development	2.64e-17	3.68e-15	47	BP	up
GO:0007527	adult somatic muscle development	3.42e-16	4.49e-14	30	BP	up
GO:0007427	epithelial cell migration, open tracheal system	4.6e-15	5.14e-13	29	BP	up
GO:0009888	tissue development	6.28e-09	4.53e-07	16	BP	up
GO:0050821	protein stabilization	7.41e-09	5.18e-07	31	BP	up
GO:0006030	chitin metabolic process	1.47e-07	9.15e-06	19	BP	up
GO:0006120	mitochondrial electron transport, NADH to ubiquinone	2.9e-07	1.75e-05	10	BP	up
GO:0007298	border follicle cell migration	3.95e-07	2.32e-05	29	BP	up
GO:0045989	positive regulation of striated muscle contraction	8.32e-07	4.54e-05	10	BP	up
GO:0015986	ATP synthesis coupled proton transport	1.34e-06	6.66e-05	10	BP	up
GO:0060298	positive regulation of sarcomere organization	1.34e-06	6.66e-05	10	BP	up
GO:0007155	cell adhesion	1.73e-06	8.23e-05	46	BP	up
GO:0019228	neuronal action potential	2.11e-06	9.81e-05	9	BP	up
GO:0040017	positive regulation of locomotion	2.27e-06	0.000103524	14	BP	up
GO:0009887	animal organ morphogenesis	2.45e-06	0.000107203	16	BP	up
GO:0043113	receptor clustering	2.96e-06	0.000120604	14	BP	up
GO:0071688	striated muscle myosin thick filament assembly	3.22e-06	0.000128262	10	BP	up
GO:0007156	homophilic cell adhesion via plasma membrane adhesion molecules	4.64e-06	0.000181857	31	BP	up
GO:0040003	chitin-based cuticle development	4.93e-06	0.000189853	14	BP	up
GO:0040018	positive regulation of multicellular organism growth	1.62e-05	0.000565463	13	BP	up
GO:0035095	behavioral response to nicotine	1.98e-05	0.00067937	10	BP	up
GO:0051782	negative regulation of cell division	2.72e-05	0.000908573	9	BP	up
GO:0016358	dendrite development	3.3e-05	0.00108274	12	BP	up
GO:0050896	response to stimulus	4.93e-05	0.00157225	19	BP	up
GO:0007479	leg disc proximal/distal pattern formation	6.05e-05	0.00180141	7	BP	up
GO:0016339	calcium-dependent cell-cell adhesion via plasma membrane cell adhesion molecules	0.000132589	0.0037494	11	BP	up
GO:0050804	modulation of chemical synaptic transmission	0.000131688	0.0037494	16	BP	up
GO:0051017	actin filament bundle assembly	0.000146657	0.00409539	12	BP	up
GO:0006122	mitochondrial electron transport, ubiquinol to cytochrome c	0.000244095	0.00649178	5	BP	up
GO:0042776	mitochondrial ATP synthesis coupled proton transport	0.000244095	0.00649178	5	BP	up
GO:0046716	muscle cell cellular homeostasis	0.000251522	0.00655849	13	BP	up
GO:0048169	regulation of long-term neuronal synaptic plasticity	0.000285715	0.00725328	7	BP	up
GO:0098609	cell-cell adhesion	0.000297892	0.00747742	17	BP	up
GO:0032981	mitochondrial respiratory chain complex I assembly	0.000335546	0.008329	10	BP	up
GO:0051967	negative regulation of synaptic transmission, glutamatergic	0.000556321	0.0128126	6	BP	up
GO:0001649	osteoblast differentiation	0.000738843	0.0161821	8	BP	up
GO:0007601	visual perception	0.000734697	0.0161821	24	BP	up
GO:0048738	cardiac muscle tissue development	0.000713214	0.0161821	7	BP	up
GO:0007519	skeletal muscle tissue development	0.000918195	0.0196902	12	BP	up
GO:0051092	positive regulation of NF-kappaB transcription factor activity	0.000928386	0.0196902	8	BP	up
GO:0006968	cellular defense response	0.00105335	0.0215888	5	BP	up
GO:0061564	axon development	0.00105335	0.0215888	5	BP	up
GO:0034968	histone lysine methylation	0.00108717	0.0218806	6	BP	up
GO:0010977	negative regulation of neuron projection development	0.00115496	0.0230373	8	BP	up
GO:0006032	chitin catabolic process	0.0012059	0.0238405	7	BP	up
GO:0043524	negative regulation of neuron apoptotic process	0.00139529	0.027105	12	BP	up
GO:0060325	face morphogenesis	0.00154938	0.0286059	5	BP	up
GO:0018107	peptidyl-threonine phosphorylation	0.00159377	0.0291843	12	BP	up
GO:0001662	behavioral fear response	0.00193886	0.0346513	6	BP	up
GO:0044331	cell-cell adhesion mediated by cadherin	0.00193155	0.0346513	7	BP	up
GO:0008611	ether lipid biosynthetic process	0.00210797	0.0373746	8	BP	up
GO:0007271	synaptic transmission, cholinergic	0.00219783	0.038661	5	BP	up
GO:0006744	ubiquinone biosynthetic process	0.00251775	0.0436019	6	BP	up
GO:0060080	inhibitory postsynaptic potential	0.00251775	0.0436019	6	BP	up
GO:0042744	hydrogen peroxide catabolic process	0.00264254	0.0454111	10	BP	up
GO:0016204	determination of muscle attachment site	0.00294432	0.0483647	4	BP	up
GO:0035288	anterior head segmentation	0.00294432	0.0483647	4	BP	up
GO:1905274	regulation of modification of postsynaptic actin cytoskeleton	0.00294432	0.0483647	4	BP	up
GO:0010976	positive regulation of neuron projection development	0.00304128	0.0488792	10	BP	up
GO:0008045	motor neuron axon guidance	0.00307456	0.0490613	18	BP	up
GO:0031672	A band	6.09e-24	2.99e-21	40	CC	up
GO:0005863	striated muscle myosin thick filament	1.76e-22	5.63e-20	29	CC	up
GO:0030017	sarcomere	6.14e-20	1.14e-17	39	CC	up
GO:0016459	myosin complex	2.05e-15	2.41e-13	29	CC	up
GO:0031012	extracellular matrix	3.01e-13	3.2e-11	46	CC	up
GO:0030018	Z disc	3.59e-11	3.08e-09	38	CC	up
GO:0005747	mitochondrial respiratory chain complex I	6.1e-10	4.86e-08	18	CC	up
GO:0005703	polytene chromosome puff	1.76e-09	1.36e-07	26	CC	up
GO:0005865	striated muscle thin filament	5.09e-09	3.79e-07	17	CC	up
GO:0031430	M band	6.55e-07	3.75e-05	15	CC	up
GO:0005604	basement membrane	1.45e-06	7.05e-05	22	CC	up
GO:0098839	postsynaptic density membrane	2.58e-06	0.000110333	13	CC	up
GO:0098978	glutamatergic synapse	2.97e-06	0.000120604	35	CC	up
GO:0005861	troponin complex	5.53e-06	0.00020587	9	CC	up
GO:0045202	synapse	5.88e-06	0.000215475	54	CC	up
GO:0000275	mitochondrial proton-transporting ATP synthase complex, catalytic core F(1)	1.42e-05	0.000501819	6	CC	up
GO:0032839	dendrite cytoplasm	2.72e-05	0.000908573	9	CC	up
GO:0005581	collagen trimer	5.54e-05	0.00167379	6	CC	up
GO:0032983	kainate selective glutamate receptor complex	5.54e-05	0.00167379	6	CC	up
GO:0005743	mitochondrial inner membrane	0.000121905	0.00353682	39	CC	up
GO:0045211	postsynaptic membrane	0.000170271	0.00469612	33	CC	up
GO:0014069	postsynaptic density	0.000196415	0.00535112	26	CC	up
GO:0042734	presynaptic membrane	0.000262677	0.00674506	16	CC	up
GO:0070469	respiratory chain	0.000395152	0.00949215	7	CC	up
GO:0005763	mitochondrial small ribosomal subunit	0.000452709	0.0107591	8	CC	up
GO:0062023	collagen-containing extracellular matrix	0.000493996	0.0116167	16	CC	up
GO:0005759	mitochondrial matrix	0.00123118	0.0241268	30	CC	up
GO:0008328	ionotropic glutamate receptor complex	0.00154938	0.0286059	5	CC	up
GO:0032992	protein-carbohydrate complex	0.00154938	0.0286059	5	CC	up
GO:0046658	anchored component of plasma membrane	0.00154938	0.0286059	5	CC	up
GO:0005778	peroxisomal membrane	0.00178082	0.0323444	13	CC	up
GO:0042302	structural constituent of cuticle	8.71e-50	1.95e-46	86	MF	up
GO:0008307	structural constituent of muscle	8.91e-28	9.95e-25	43	MF	up
GO:0030898	actin-dependent ATPase activity	1.47e-15	1.82e-13	26	MF	up
GO:0003774	motor activity	1.09e-12	1.11e-10	32	MF	up
GO:0051015	actin filament binding	4.93e-12	4.79e-10	45	MF	up
GO:0008137	NADH dehydrogenase (ubiquinone) activity	6.4e-12	5.95e-10	19	MF	up
GO:0008061	chitin binding	1.59e-11	1.42e-09	30	MF	up
GO:0005516	calmodulin binding	1.01e-10	8.38e-09	48	MF	up
GO:0008010	structural constituent of chitin-based larval cuticle	1.15e-08	7.56e-07	13	MF	up
GO:0008011	structural constituent of pupal chitin-based cuticle	1.45e-07	9.15e-06	8	MF	up
GO:0015277	kainate selective glutamate receptor activity	7.77e-07	4.34e-05	8	MF	up
GO:1904315	transmitter-gated ion channel activity involved in regulation of postsynaptic membrane potential	1.03e-06	5.45e-05	13	MF	up
GO:0004879	nuclear receptor activity	1.13e-06	5.88e-05	15	MF	up
GO:0008201	heparin binding	2.43e-06	0.000107203	21	MF	up
GO:0090729	toxin activity	2.62e-06	0.000110333	11	MF	up
GO:0008066	glutamate receptor activity	5.29e-06	0.000200231	11	MF	up
GO:0051371	muscle alpha-actinin binding	6.86e-06	0.000247267	12	MF	up
GO:0046933	proton-transporting ATP synthase activity, rotational mechanism	3.77e-05	0.00122184	7	MF	up
GO:0005234	extracellularly glutamate-gated ion channel activity	5.54e-05	0.00167379	6	MF	up
GO:0099507	ligand-gated ion channel activity involved in regulation of presynaptic membrane potential	5.54e-05	0.00167379	6	MF	up
GO:0030165	PDZ domain binding	9.81e-05	0.00288368	16	MF	up
GO:0030023	extracellular matrix constituent conferring elasticity	0.000252475	0.00655849	6	MF	up
GO:0003707	steroid hormone receptor activity	0.000345973	0.00849345	13	MF	up
GO:0004129	cytochrome-c oxidase activity	0.000381317	0.00925938	6	MF	up
GO:0097110	scaffold protein binding	0.000501186	0.011663	10	MF	up
GO:0016298	lipase activity	0.000721241	0.0161821	11	MF	up
GO:0050660	flavin adenine dinucleotide binding	0.000734697	0.0161821	24	MF	up
GO:0005102	signaling receptor binding	0.000776056	0.0168321	18	MF	up
GO:0004970	ionotropic glutamate receptor activity	0.000934273	0.0196902	7	MF	up
GO:0030275	LRR domain binding	0.00105335	0.0215888	5	MF	up
GO:0004568	chitinase activity	0.00108717	0.0218806	6	MF	up
GO:0008757	S-adenosylmethionine-dependent methyltransferase activity	0.00146653	0.0282434	6	MF	up
GO:0004500	dopamine beta-monooxygenase activity	0.00154938	0.0286059	5	MF	up
GO:0005201	extracellular matrix structural constituent	0.00268478	0.0457847	11	MF	up
GO:0015643	toxic substance binding	0.00294432	0.0483647	4	MF	up
GO:0035374	chondroitin sulfate binding	0.00294432	0.0483647	4	MF	up
GO:0004745	retinol dehydrogenase activity	0.00302352	0.0488792	5	MF	up
GO:0005267	potassium channel activity	0.00302352	0.0488792	5	MF	up
ko00020	Citrate cycle (TCA cycle)	0.00144348	0.022775	11	KEGG	up
ko00190	Oxidative phosphorylation	9e-27	1.28e-24	52	KEGG	up
ko04022	cGMP-PKG signaling pathway	6.48e-11	1.42e-09	39	KEGG	up
ko04080	Neuroactive ligand-receptor interaction	0.000980805	0.0169093	18	KEGG	up
ko04260	Cardiac muscle contraction	4.28e-28	1.22e-25	53	KEGG	up
ko04261	Adrenergic signaling in cardiomyocytes	1.9e-13	5.39e-12	42	KEGG	up
ko04512	ECM-receptor interaction	0.00101217	0.0169093	13	KEGG	up
ko04714	Thermogenesis	1.59e-18	9.06e-17	58	KEGG	up
ko04723	Retrograde endocannabinoid signaling	6.13e-13	1.58e-11	34	KEGG	up
ko04919	Thyroid hormone signaling pathway	1.6e-07	3.24e-06	32	KEGG	up
ko04932	Non-alcoholic fatty liver disease (NAFLD)	8.7e-12	2.06e-10	34	KEGG	up
ko05010	Alzheimer disease	1.71e-15	6.07e-14	68	KEGG	up
ko05012	Parkinson disease	1.9e-16	7.72e-15	58	KEGG	up
ko05016	Huntington disease	6.05e-14	1.91e-12	61	KEGG	up
ko05033	Nicotine addiction	0.000275262	0.00521163	6	KEGG	up
ko05410	Hypertrophic cardiomyopathy (HCM)	5.79e-17	2.74e-15	41	KEGG	up
ko05414	Dilated cardiomyopathy (DCM)	8.57e-19	7.2e-17	42	KEGG	up
ko05416	Viral myocarditis	1.01e-18	7.2e-17	30	KEGG	up
GO:0007304	chorion-containing eggshell formation	3.27e-39	2.88e-36	57	BP	down
GO:0007275	multicellular organism development	1.11e-16	5.88e-14	113	BP	down
GO:0007586	digestion	5.18e-12	2.28e-09	31	BP	down
GO:0006508	proteolysis	7.28e-12	2.4e-09	62	BP	down
GO:0015771	trehalose transport	3.41e-10	8.2e-08	35	BP	down
GO:0045752	positive regulation of Toll signaling pathway	2.37e-07	3.14e-05	24	BP	down
GO:0031638	zymogen activation	5.89e-07	7.41e-05	21	BP	down
GO:0030195	negative regulation of blood coagulation	1.77e-06	0.000212417	9	BP	down
GO:0007596	blood coagulation	2.08e-06	0.000238616	14	BP	down
GO:0005975	carbohydrate metabolic process	2.64e-06	0.000278927	39	BP	down
GO:0006636	unsaturated fatty acid biosynthetic process	3.83e-06	0.000311644	12	BP	down
GO:0042730	fibrinolysis	1.2e-05	0.000814613	7	BP	down
GO:0097484	dendrite extension	1.6e-05	0.00103288	9	BP	down
GO:0032536	regulation of cell projection size	2.91e-05	0.00182957	9	BP	down
GO:0031639	plasminogen activation	3.01e-05	0.00184776	7	BP	down
GO:0006633	fatty acid biosynthetic process	7.19e-05	0.00422194	25	BP	down
GO:0009617	response to bacterium	0.00010066	0.00578137	18	BP	down
GO:0055114	oxidation-reduction process	0.00012776	0.00718173	30	BP	down
GO:0071383	cellular response to steroid hormone stimulus	0.000131402	0.00723256	9	BP	down
GO:0003333	amino acid transmembrane transport	0.000149478	0.00774357	15	BP	down
GO:0009950	dorsal/ventral axis specification	0.000157199	0.00789077	19	BP	down
GO:0055085	transmembrane transport	0.000158293	0.00789077	25	BP	down
GO:0050830	defense response to Gram-positive bacterium	0.000177346	0.00867684	13	BP	down
GO:0017144	drug metabolic process	0.000185434	0.00890756	6	BP	down
GO:0006068	ethanol catabolic process	0.00023547	0.0109142	7	BP	down
GO:0006836	neurotransmitter transport	0.000271595	0.0123716	14	BP	down
GO:0008063	Toll signaling pathway	0.00032899	0.0137967	17	BP	down
GO:0042761	very long-chain fatty acid biosynthetic process	0.00046328	0.0177389	10	BP	down
GO:0034625	fatty acid elongation, monounsaturated fatty acid	0.000620453	0.0228742	9	BP	down
GO:0006598	polyamine catabolic process	0.000678083	0.0232662	6	BP	down
GO:0019853	L-ascorbic acid biosynthetic process	0.000678083	0.0232662	6	BP	down
GO:0046208	spermine catabolic process	0.000678083	0.0232662	6	BP	down
GO:0008611	ether lipid biosynthetic process	0.000786392	0.0266365	11	BP	down
GO:0015718	monocarboxylic acid transport	0.000861777	0.0271049	9	BP	down
GO:0019367	fatty acid elongation, saturated fatty acid	0.000861777	0.0271049	9	BP	down
GO:0030497	fatty acid elongation	0.000844503	0.0271049	10	BP	down
GO:0034626	fatty acid elongation, polyunsaturated fatty acid	0.000861777	0.0271049	9	BP	down
GO:0035338	long-chain fatty-acyl-CoA biosynthetic process	0.000844503	0.0271049	10	BP	down
GO:0016042	lipid catabolic process	0.00094118	0.0292541	32	BP	down
GO:0042574	retinal metabolic process	0.0011552	0.0335389	8	BP	down
GO:0002686	negative regulation of leukocyte migration	0.00183307	0.0465671	6	BP	down
GO:0090502	RNA phosphodiester bond hydrolysis, endonucleolytic	0.00183307	0.0465671	6	BP	down
GO:0002804	positive regulation of antifungal peptide production	0.00197578	0.0478901	5	BP	down
GO:0032781	positive regulation of ATPase activity	0.00197578	0.0478901	5	BP	down
GO:0050427	3'-phosphoadenosine 5'-phosphosulfate metabolic process	0.00197578	0.0478901	5	BP	down
GO:0051923	sulfation	0.00197578	0.0478901	5	BP	down
GO:0042600	chorion	3.13e-40	4.14e-37	55	CC	down
GO:0036019	endolysosome	4.01e-06	0.000311644	9	CC	down
GO:0098560	cytoplasmic side of late endosome membrane	0.000371866	0.0148859	6	CC	down
GO:0098574	cytoplasmic side of lysosomal membrane	0.000371866	0.0148859	6	CC	down
GO:0001669	acrosomal vesicle	0.000623369	0.0228742	13	CC	down
GO:0098559	cytoplasmic side of early endosome membrane	0.00114839	0.0335389	6	CC	down
GO:0030672	synaptic vesicle membrane	0.00179666	0.0465671	29	CC	down
GO:0035577	azurophil granule membrane	0.00183307	0.0465671	6	CC	down
GO:0005213	structural constituent of chorion	2.56e-52	6.78e-49	54	MF	down
GO:0004252	serine-type endopeptidase activity	1.58e-31	1.04e-28	119	MF	down
GO:0004867	serine-type endopeptidase inhibitor activity	7.07e-12	2.4e-09	39	MF	down
GO:0005506	iron ion binding	1.99e-11	5.84e-09	57	MF	down
GO:0016758	transferase activity, transferring hexosyl groups	1.12e-10	2.96e-08	20	MF	down
GO:0004316	3-oxoacyl-[acyl-carrier-protein] reductase (NADPH) activity	3.12e-09	5.5e-07	19	MF	down
GO:0016705	oxidoreductase activity, acting on paired donors, with incorporation or reduction of molecular oxygen	2.96e-09	5.5e-07	26	MF	down
GO:0102131	3-oxo-glutaryl-[acp] methyl ester reductase activity	3.12e-09	5.5e-07	19	MF	down
GO:0102132	3-oxo-pimeloyl-[acp] methyl ester reductase activity	3.12e-09	5.5e-07	19	MF	down
GO:0020037	heme binding	3.77e-09	6.23e-07	60	MF	down
GO:0015574	trehalose transmembrane transporter activity	1.17e-08	1.82e-06	30	MF	down
GO:0015293	symporter activity	1.76e-08	2.58e-06	32	MF	down
GO:0004497	monooxygenase activity	1.32e-07	1.84e-05	24	MF	down
GO:0008234	cysteine-type peptidase activity	2.27e-06	0.000249517	13	MF	down
GO:0031177	phosphopantetheine binding	2.97e-06	0.000302098	10	MF	down
GO:0004313	[acyl-carrier-protein] S-acetyltransferase activity	4.01e-06	0.000311644	9	MF	down
GO:0004320	oleoyl-[acyl-carrier-protein] hydrolase activity	4.01e-06	0.000311644	9	MF	down
GO:0015114	phosphate ion transmembrane transporter activity	3.83e-06	0.000311644	12	MF	down
GO:0016295	myristoyl-[acyl-carrier-protein] hydrolase activity	4.01e-06	0.000311644	9	MF	down
GO:0016296	palmitoyl-[acyl-carrier-protein] hydrolase activity	4.01e-06	0.000311644	9	MF	down
GO:0047117	enoyl-[acyl-carrier-protein] reductase (NADPH, A-specific) activity	4.01e-06	0.000311644	9	MF	down
GO:0022857	transmembrane transporter activity	7.31e-06	0.000551841	34	MF	down
GO:0004314	[acyl-carrier-protein] S-malonyltransferase activity	8.31e-06	0.000578109	9	MF	down
GO:0008659	(3R)-hydroxymyristoyl-[acyl-carrier-protein] dehydratase activity	8.31e-06	0.000578109	9	MF	down
GO:0047451	3-hydroxyoctanoyl-[acyl-carrier-protein] dehydratase activity	8.31e-06	0.000578109	9	MF	down
GO:0016491	oxidoreductase activity	1.35e-05	0.00089357	38	MF	down
GO:0005542	folic acid binding	6.56e-05	0.00394191	7	MF	down
GO:0004312	fatty acid synthase activity	0.000141551	0.00763218	8	MF	down
GO:0015171	amino acid transmembrane transporter activity	0.000149478	0.00774357	15	MF	down
GO:0004315	3-oxoacyl-[acyl-carrier-protein] synthase activity	0.000201846	0.00952281	9	MF	down
GO:0102336	3-oxo-arachidoyl-CoA synthase activity	0.000326412	0.0137967	12	MF	down
GO:0102337	3-oxo-cerotoyl-CoA synthase activity	0.000326412	0.0137967	12	MF	down
GO:0102338	3-oxo-lignoceronyl-CoA synthase activity	0.000326412	0.0137967	12	MF	down
GO:0102756	very-long-chain 3-ketoacyl-CoA synthase activity	0.000326412	0.0137967	12	MF	down
GO:0005242	inward rectifier potassium channel activity	0.000363437	0.0148859	8	MF	down
GO:0008241	peptidyl-dipeptidase activity	0.000401782	0.0156104	7	MF	down
GO:0016404	15-hydroxyprostaglandin dehydrogenase (NAD+) activity	0.000401782	0.0156104	7	MF	down
GO:0016788	hydrolase activity, acting on ester bonds	0.000552862	0.0208666	12	MF	down
GO:0046592	polyamine oxidase activity	0.000678083	0.0232662	6	MF	down
GO:0052901	spermine:oxygen oxidoreductase (spermidine-forming) activity	0.000678083	0.0232662	6	MF	down
GO:0009922	fatty acid elongase activity	0.000861777	0.0271049	9	MF	down
GO:0008238	exopeptidase activity	0.00100613	0.030554	7	MF	down
GO:0070330	aromatase activity	0.000998864	0.030554	16	MF	down
GO:0004553	hydrolase activity, hydrolyzing O-glycosyl compounds	0.0011552	0.0335389	8	MF	down
GO:0052650	NADP-retinol dehydrogenase activity	0.0011552	0.0335389	8	MF	down
GO:0004180	carboxypeptidase activity	0.0011741	0.0337171	9	MF	down
GO:0004175	endopeptidase activity	0.00118856	0.0337652	19	MF	down
GO:0004181	metallocarboxypeptidase activity	0.00140464	0.0394795	16	MF	down
GO:0016616	oxidoreductase activity, acting on the CH-OH group of donors, NAD or NADP as acceptor	0.00157176	0.0432305	9	MF	down
GO:0019137	thioglucosidase activity	0.00161076	0.0432305	8	MF	down
GO:0032450	maltose alpha-glucosidase activity	0.00161076	0.0432305	8	MF	down
GO:0080019	fatty-acyl-CoA reductase (alcohol-forming) activity	0.00163628	0.0432305	11	MF	down
GO:0102799	glucosinolate glucohydrolase activity	0.00161076	0.0432305	8	MF	down
GO:0102965	alcohol-forming fatty acyl-CoA reductase activity	0.00163628	0.0432305	11	MF	down
GO:0004341	gluconolactonase activity	0.00197578	0.0478901	5	MF	down
ko00040	Pentose and glucuronate interconversions	4.74e-14	1.55e-11	38	KEGG	down
ko00051	Fructose and mannose metabolism	3.42e-06	9.33e-05	18	KEGG	down
ko00052	Galactose metabolism	1.85e-06	5.49e-05	20	KEGG	down
ko00053	Ascorbate and aldarate metabolism	1.54e-13	2.52e-11	33	KEGG	down
ko00061	Fatty acid biosynthesis	0.000437522	0.00894186	9	KEGG	down
ko00062	Fatty acid elongation	0.00298634	0.0358587	10	KEGG	down
ko00073	Cutin, suberine and wax biosynthesis	0.00101272	0.0174294	11	KEGG	down
ko00100	Steroid biosynthesis	0.00220518	0.0307107	8	KEGG	down
ko00140	Steroid hormone biosynthesis	8.93e-09	4.17e-07	22	KEGG	down
ko00330	Arginine and proline metabolism	0.00307047	0.0358587	13	KEGG	down
ko00480	Glutathione metabolism	0.000522109	0.0100429	22	KEGG	down
ko00500	Starch and sucrose metabolism	1.55e-05	0.000390849	15	KEGG	down
ko00790	Folate biosynthesis	0.00261432	0.0341953	16	KEGG	down
ko00830	Retinol metabolism	1.08e-08	4.42e-07	23	KEGG	down
ko00860	Porphyrin and chlorophyll metabolism	6.59e-08	2.4e-06	25	KEGG	down
ko00980	Metabolism of xenobiotics by cytochrome P450	7.08e-12	5.79e-10	39	KEGG	down
ko00981	Insect hormone biosynthesis	0.00112532	0.018399	12	KEGG	down
ko00982	Drug metabolism - cytochrome P450	3.87e-11	2.53e-09	33	KEGG	down
ko00983	Drug metabolism - other enzymes	4.14e-13	4.52e-11	47	KEGG	down
ko01040	Biosynthesis of unsaturated fatty acids	0.000815195	0.0148094	14	KEGG	down
ko01120	Microbial metabolism in diverse environments	0.00280944	0.0353341	43	KEGG	down
ko01212	Fatty acid metabolism	4.07e-05	0.000950978	25	KEGG	down
ko04142	Lysosome	5.93e-05	0.00129249	36	KEGG	down
ko04152	AMPK signaling pathway	0.002254	0.0307107	24	KEGG	down
ko04212	Longevity regulating pathway - worm	0.00186199	0.0289939	33	KEGG	down
ko04614	Renin-angiotensin system	0.00371731	0.0419159	10	KEGG	down
ko04976	Bile secretion	6.92e-07	2.26e-05	34	KEGG	down
ko04979	Cholesterol metabolism	0.00202218	0.0300569	15	KEGG	down
ko05204	Chemical carcinogenesis	5.97e-11	3.25e-09	37	KEGG	down

## Sheet: S4
Table S4. The GO and KEGG enrichment information of DETs in LL VS LA comparison
ID	Description	pvalue	p.adjust	Count	Ontology	Direction
GO:0003341	cilium movement	3.92e-16	1.96e-13	26	BP	up
GO:0060271	cilium assembly	4.4e-14	1.42e-11	53	BP	up
GO:0035082	axoneme assembly	4.39e-12	9.95e-10	17	BP	up
GO:0002181	cytoplasmic translation	1.01e-10	1.8e-08	22	BP	up
GO:0042073	intraciliary transport	1.72e-09	1.95e-07	16	BP	up
GO:0060294	cilium movement involved in cell motility	2.37e-08	2.27e-06	11	BP	up
GO:0006629	lipid metabolic process	3.67e-08	3.39e-06	39	BP	up
GO:0006099	tricarboxylic acid cycle	7.53e-08	6.47e-06	27	BP	up
GO:0006749	glutathione metabolic process	1.55e-07	1.14e-05	17	BP	up
GO:0036159	inner dynein arm assembly	1.53e-07	1.14e-05	10	BP	up
GO:0007288	sperm axoneme assembly	2e-07	1.43e-05	14	BP	up
GO:0003351	epithelial cilium movement	2.48e-07	1.67e-05	12	BP	up
GO:0006108	malate metabolic process	4.75e-07	3.12e-05	10	BP	up
GO:0018095	protein polyglutamylation	1.29e-06	7.14e-05	11	BP	up
GO:0036158	outer dynein arm assembly	2.72e-06	0.000147518	11	BP	up
GO:0016042	lipid catabolic process	3.8e-06	0.000197274	43	BP	up
GO:0019439	aromatic compound catabolic process	6.5e-06	0.000323873	10	BP	up
GO:0048662	negative regulation of smooth muscle cell proliferation	6.5e-06	0.000323873	10	BP	up
GO:0060285	cilium-dependent cell motility	6.95e-06	0.000339971	9	BP	up
GO:0015986	ATP synthesis coupled proton transport	7.35e-06	0.000352311	12	BP	up
GO:0007586	digestion	7.49e-06	0.000352485	24	BP	up
GO:0030239	myofibril assembly	1.95e-05	0.000825571	25	BP	up
GO:0001523	retinoid metabolic process	2.17e-05	0.000858981	13	BP	up
GO:0005975	carbohydrate metabolic process	2.16e-05	0.000858981	41	BP	up
GO:0014012	peripheral nervous system axon regeneration	2.44e-05	0.000951497	10	BP	up
GO:1905515	non-motile cilium assembly	3.31e-05	0.00125124	12	BP	up
GO:0010642	negative regulation of platelet-derived growth factor receptor signaling pathway	3.68e-05	0.00127541	8	BP	up
GO:0060588	negative regulation of lipoprotein lipid oxidation	3.68e-05	0.00127541	8	BP	up
GO:2000098	negative regulation of smooth muscle cell-matrix adhesion	3.68e-05	0.00127541	8	BP	up
GO:2000405	negative regulation of T cell migration	3.68e-05	0.00127541	8	BP	up
GO:0006567	threonine catabolic process	7.67e-05	0.00249602	8	BP	up
GO:0019376	galactolipid catabolic process	7.81e-05	0.00249602	12	BP	up
GO:1900016	negative regulation of cytokine production involved in inflammatory response	7.67e-05	0.00249602	8	BP	up
GO:0009395	phospholipid catabolic process	9.17e-05	0.00289376	14	BP	up
GO:0071638	negative regulation of monocyte chemotactic protein-1 production	0.000146606	0.00420102	8	BP	up
GO:0030317	flagellated sperm motility	0.000154898	0.0043882	21	BP	up
GO:0035735	intraciliary transport involved in cilium assembly	0.000180148	0.00499009	9	BP	up
GO:0009116	nucleoside metabolic process	0.000261682	0.00709101	8	BP	up
GO:0048738	cardiac muscle tissue development	0.000289944	0.00777237	10	BP	up
GO:0007157	heterophilic cell-cell adhesion via plasma membrane cell adhesion molecules	0.000333468	0.0087509	12	BP	up
GO:0044458	motile cilium assembly	0.000362316	0.00921687	7	BP	up
GO:0006693	prostaglandin metabolic process	0.000455536	0.0108714	9	BP	up
GO:0009142	nucleoside triphosphate biosynthetic process	0.000457881	0.0108714	6	BP	up
GO:0042730	fibrinolysis	0.000457881	0.0108714	6	BP	up
GO:0007018	microtubule-based movement	0.000501677	0.0117989	26	BP	up
GO:0006412	translation	0.000635837	0.0146772	33	BP	up
GO:0006068	ethanol catabolic process	0.000647956	0.0148198	7	BP	up
GO:0007368	determination of left/right symmetry	0.000689514	0.0153478	14	BP	up
GO:0046034	ATP metabolic process	0.000687433	0.0153478	9	BP	up
GO:0035999	tetrahydrofolate interconversion	0.0007091	0.0156441	8	BP	up
GO:1902600	proton transmembrane transport	0.000753277	0.016473	18	BP	up
GO:0001561	fatty acid alpha-oxidation	0.000902691	0.0192343	6	BP	up
GO:0031639	plasminogen activation	0.000902691	0.0192343	6	BP	up
GO:0000280	nuclear division	0.00100725	0.0212371	9	BP	up
GO:0009060	aerobic respiration	0.00101373	0.0212371	11	BP	up
GO:0006189	'de novo' IMP biosynthetic process	0.00109379	0.0221404	8	BP	up
GO:0030574	collagen catabolic process	0.00110125	0.0221404	20	BP	up
GO:0044782	cilium organization	0.00108664	0.0221404	7	BP	up
GO:0070286	axonemal dynein complex assembly	0.00108664	0.0221404	7	BP	up
GO:0008218	bioluminescence	0.00122187	0.0241756	10	BP	up
GO:0006635	fatty acid beta-oxidation	0.00143708	0.0275695	17	BP	up
GO:0042026	protein refolding	0.00141679	0.0275695	12	BP	up
GO:0042308	negative regulation of protein import into nucleus	0.00143764	0.0275695	9	BP	up
GO:0045214	sarcomere organization	0.00169257	0.0314894	35	BP	up
GO:0007017	microtubule-based process	0.00200422	0.0367391	9	BP	up
GO:0006030	chitin metabolic process	0.0022223	0.0404393	18	BP	up
GO:0006006	glucose metabolic process	0.00234804	0.041848	19	BP	up
GO:0006228	UTP biosynthetic process	0.0026292	0.0458364	7	BP	up
GO:0010998	regulation of translational initiation by eIF2 alpha phosphorylation	0.0026292	0.0458364	7	BP	up
GO:0042493	response to drug	0.00259827	0.0458364	24	BP	up
GO:0006953	acute-phase response	0.00269491	0.0463338	6	BP	up
GO:0048808	male genitalia morphogenesis	0.00269491	0.0463338	6	BP	up
GO:0000302	response to reactive oxygen species	0.00273546	0.0463911	9	BP	up
GO:0061077	chaperone-mediated protein folding	0.00273546	0.0463911	9	BP	up
GO:0031514	motile cilium	2.28e-20	2.84e-17	44	CC	up
GO:0005930	axoneme	1.02e-16	6.35e-14	38	CC	up
GO:0036126	sperm flagellum	1.51e-15	6.27e-13	28	CC	up
GO:0005929	cilium	4.54e-14	1.42e-11	55	CC	up
GO:0022626	cytosolic ribosome	2.25e-12	6.23e-10	21	CC	up
GO:0036064	ciliary basal body	1.48e-10	2.47e-08	31	CC	up
GO:0030992	intraciliary transport particle B	5.41e-10	7.93e-08	13	CC	up
GO:0005759	mitochondrial matrix	7.97e-10	1e-07	66	CC	up
GO:0022625	cytosolic large ribosomal subunit	7.64e-10	1e-07	17	CC	up
GO:0030286	dynein complex	1.48e-08	1.47e-06	17	CC	up
GO:0022627	cytosolic small ribosomal subunit	8.39e-08	6.75e-06	15	CC	up
GO:0005858	axonemal dynein complex	1.53e-07	1.14e-05	10	CC	up
GO:0005861	troponin complex	2.34e-07	1.62e-05	13	CC	up
GO:0005874	microtubule	5.18e-07	3.31e-05	69	CC	up
GO:0005840	ribosome	3.3e-06	0.000174782	21	CC	up
GO:0015934	large ribosomal subunit	3.68e-05	0.00127541	8	CC	up
GO:0005777	peroxisome	0.000138655	0.00401938	43	CC	up
GO:0005743	mitochondrial inner membrane	0.000301952	0.00800814	60	CC	up
GO:0097225	sperm midpiece	0.000362316	0.00921687	7	CC	up
GO:0005782	peroxisomal matrix	0.000380488	0.00948557	13	CC	up
GO:0035869	ciliary transition zone	0.00162834	0.0305222	8	CC	up
GO:0004364	glutathione transferase activity	4.9e-25	1.22e-21	38	MF	up
GO:0004252	serine-type endopeptidase activity	9.1e-20	7.57e-17	109	MF	up
GO:0042302	structural constituent of cuticle	3.37e-12	8.4e-10	60	MF	up
GO:0005506	iron ion binding	1.72e-11	3.46e-09	63	MF	up
GO:0080030	methyl indole-3-acetate esterase activity	1.8e-11	3.46e-09	33	MF	up
GO:0020037	heme binding	4.43e-10	6.9e-08	69	MF	up
GO:0070330	aromatase activity	8.04e-10	1e-07	28	MF	up
GO:0003735	structural constituent of ribosome	8.9e-10	1.06e-07	52	MF	up
GO:0030060	L-malate dehydrogenase activity	5.71e-09	6.19e-07	11	MF	up
GO:0004806	triglyceride lipase activity	7.68e-09	7.98e-07	29	MF	up
GO:0004867	serine-type endopeptidase inhibitor activity	4.39e-08	3.91e-06	36	MF	up
GO:0045505	dynein intermediate chain binding	8.39e-08	6.75e-06	15	MF	up
GO:0004181	metallocarboxypeptidase activity	7.98e-07	4.98e-05	24	MF	up
GO:0032440	2-alkenal reductase [NAD(P)] activity	9.64e-07	5.59e-05	9	MF	up
GO:0036132	13-prostaglandin reductase activity	9.64e-07	5.59e-05	9	MF	up
GO:0047522	15-oxoprostaglandin 13-oxidase activity	9.64e-07	5.59e-05	9	MF	up
GO:0008569	ATP-dependent microtubule motor activity, minus-end-directed	1.29e-06	7.14e-05	11	MF	up
GO:0050660	flavin adenine dinucleotide binding	8.27e-06	0.000381917	43	MF	up
GO:0016788	hydrolase activity, acting on ester bonds	8.63e-06	0.000390952	16	MF	up
GO:0004497	monooxygenase activity	9.31e-06	0.000414573	23	MF	up
GO:0045735	nutrient reservoir activity	1.55e-05	0.000677297	9	MF	up
GO:0016705	oxidoreductase activity, acting on paired donors, with incorporation or reduction of molecular oxygen	1.93e-05	0.000825571	22	MF	up
GO:0015020	glucuronosyltransferase activity	1.99e-05	0.000826005	15	MF	up
GO:0004550	nucleoside diphosphate kinase activity	2.17e-05	0.000858981	13	MF	up
GO:0045504	dynein heavy chain binding	3.31e-05	0.00125124	12	MF	up
GO:0015367	oxoglutarate:malate antiporter activity	3.55e-05	0.00127541	7	MF	up
GO:0052689	carboxylic ester hydrolase activity	6.41e-05	0.00218806	21	MF	up
GO:0047714	galactolipase activity	7.81e-05	0.00249602	12	MF	up
GO:0102549	1-18:1-2-16:0-monogalactosyldiacylglycerol lipase activity	7.81e-05	0.00249602	12	MF	up
GO:0004620	phospholipase activity	0.000102573	0.00319642	20	MF	up
GO:0004029	aldehyde dehydrogenase (NAD) activity	0.000106385	0.00323437	9	MF	up
GO:0004089	carbonate dehydratase activity	0.000106385	0.00323437	9	MF	up
GO:0051287	NAD binding	0.000113257	0.0034018	28	MF	up
GO:0051959	dynein light intermediate chain binding	0.000122228	0.00362755	11	MF	up
GO:0030246	carbohydrate binding	0.000136658	0.0040081	36	MF	up
GO:0016614	oxidoreductase activity, acting on CH-OH group of donors	0.000160604	0.00449872	20	MF	up
GO:0070403	NAD+ binding	0.000189934	0.00520336	10	MF	up
GO:0008126	acetylesterase activity	0.000362316	0.00921687	7	MF	up
GO:0016758	transferase activity, transferring hexosyl groups	0.000380488	0.00948557	13	MF	up
GO:0008137	NADH dehydrogenase (ubiquinone) activity	0.000410414	0.0101303	14	MF	up
GO:0004794	L-threonine ammonia-lyase activity	0.000457881	0.0108714	6	MF	up
GO:0047077	Photinus-luciferin 4-monooxygenase (ATP-hydrolyzing) activity	0.000622987	0.014515	10	MF	up
GO:0008194	UDP-glycosyltransferase activity	0.000687433	0.0153478	9	MF	up
GO:0004022	alcohol dehydrogenase (NAD) activity	0.000902691	0.0192343	6	MF	up
GO:0016404	15-hydroxyprostaglandin dehydrogenase (NAD+) activity	0.00108664	0.0221404	7	MF	up
GO:0047372	acylglycerol lipase activity	0.00111945	0.0223263	13	MF	up
GO:0015078	proton transmembrane transporter activity	0.00143764	0.0275695	9	MF	up
GO:0008011	structural constituent of pupal chitin-based cuticle	0.00161833	0.0305222	6	MF	up
GO:0050833	pyruvate transmembrane transporter activity	0.00161833	0.0305222	6	MF	up
GO:0046933	proton-transporting ATP synthase activity, rotational mechanism	0.00172827	0.0319154	7	MF	up
GO:0003774	motor activity	0.00228413	0.0412633	25	MF	up
GO:0045503	dynein light chain binding	0.00235007	0.041848	8	MF	up
ko00010	Glycolysis / Gluconeogenesis	1.47e-05	0.000159028	25	KEGG	up
ko00020	Citrate cycle (TCA cycle)	0.000171296	0.0013255	19	KEGG	up
ko00040	Pentose and glucuronate interconversions	2.34e-09	5.84e-08	35	KEGG	up
ko00052	Galactose metabolism	0.00847786	0.0459218	15	KEGG	up
ko00053	Ascorbate and aldarate metabolism	2.33e-10	6.32e-09	32	KEGG	up
ko00071	Fatty acid degradation	5.31e-07	6.91e-06	25	KEGG	up
ko00140	Steroid hormone biosynthesis	3.51e-07	5.18e-06	22	KEGG	up
ko00190	Oxidative phosphorylation	1.21e-11	3.57e-10	50	KEGG	up
ko00220	Arginine biosynthesis	1.74e-06	1.95e-05	20	KEGG	up
ko00230	Purine metabolism	6.53e-07	8.17e-06	47	KEGG	up
ko00240	Pyrimidine metabolism	0.0040222	0.0240517	16	KEGG	up
ko00250	Alanine, aspartate and glutamate metabolism	3.31e-07	5.12e-06	23	KEGG	up
ko00260	Glycine, serine and threonine metabolism	1.06e-07	1.92e-06	23	KEGG	up
ko00270	Cysteine and methionine metabolism	5.17e-05	0.000454105	20	KEGG	up
ko00280	Valine, leucine and isoleucine degradation	1.07e-13	3.87e-12	31	KEGG	up
ko00310	Lysine degradation	0.00108558	0.00735025	22	KEGG	up
ko00330	Arginine and proline metabolism	0.00662414	0.0377692	14	KEGG	up
ko00340	Histidine metabolism	0.00191705	0.0119815	9	KEGG	up
ko00380	Tryptophan metabolism	7.82e-07	9.42e-06	21	KEGG	up
ko00410	beta-Alanine metabolism	2.42e-07	4.14e-06	21	KEGG	up
ko00471	D-Glutamine and D-glutamate metabolism	0.000467127	0.00337369	7	KEGG	up
ko00480	Glutathione metabolism	1.3e-15	6.35e-14	45	KEGG	up
ko00511	Other glycan degradation	0.00641415	0.037225	11	KEGG	up
ko00620	Pyruvate metabolism	2.68e-09	6.21e-08	29	KEGG	up
ko00625	Chloroalkane and chloroalkene degradation	2.15e-05	0.000218458	9	KEGG	up
ko00630	Glyoxylate and dicarboxylate metabolism	4.72e-07	6.39e-06	23	KEGG	up
ko00640	Propanoate metabolism	0.000193522	0.00146266	14	KEGG	up
ko00650	Butanoate metabolism	8.22e-05	0.000684697	9	KEGG	up
ko00670	One carbon pool by folate	0.000104038	0.000824694	10	KEGG	up
ko00680	Methane metabolism	0.00141477	0.00919602	11	KEGG	up
ko00710	Carbon fixation in photosynthetic organisms	3.18e-07	5.12e-06	18	KEGG	up
ko00730	Thiamine metabolism	0.000265062	0.00195784	10	KEGG	up
ko00790	Folate biosynthesis	0.00135185	0.00896637	19	KEGG	up
ko00830	Retinol metabolism	4.72e-07	6.39e-06	23	KEGG	up
ko00860	Porphyrin and chlorophyll metabolism	3.6e-05	0.000344015	23	KEGG	up
ko00903	Limonene and pinene degradation	0.000102636	0.000824694	8	KEGG	up
ko00910	Nitrogen metabolism	1.74e-06	1.95e-05	12	KEGG	up
ko00980	Metabolism of xenobiotics by cytochrome P450	1.87e-27	6.09e-25	63	KEGG	up
ko00981	Insect hormone biosynthesis	4.1e-05	0.000373931	16	KEGG	up
ko00982	Drug metabolism - cytochrome P450	5.46e-25	5.91e-23	53	KEGG	up
ko00983	Drug metabolism - other enzymes	5.46e-21	4.44e-19	64	KEGG	up
ko01120	Microbial metabolism in diverse environments	5.99e-20	3.89e-18	91	KEGG	up
ko01200	Carbon metabolism	9.38e-15	3.81e-13	68	KEGG	up
ko01210	2-Oxocarboxylic acid metabolism	0.00407028	0.0240517	11	KEGG	up
ko01230	Biosynthesis of amino acids	1.52e-12	4.94e-11	47	KEGG	up
ko01524	Platinum drug resistance	1.1e-08	2.38e-07	30	KEGG	up
ko02020	Two-component system	4.91e-08	9.38e-07	17	KEGG	up
ko03010	Ribosome	1.37e-15	6.35e-14	54	KEGG	up
ko04146	Peroxisome	0.000478657	0.00338182	38	KEGG	up
ko04212	Longevity regulating pathway - worm	1.61e-05	0.000168829	45	KEGG	up
ko04213	Longevity regulating pathway - multiple species	0.00779185	0.0436612	22	KEGG	up
ko04260	Cardiac muscle contraction	0.00796912	0.0438977	29	KEGG	up
ko04714	Thermogenesis	3.38e-05	0.000332611	56	KEGG	up
ko04976	Bile secretion	0.00150342	0.00958061	30	KEGG	up
ko05010	Alzheimer disease	0.00058283	0.00403021	72	KEGG	up
ko05012	Parkinson disease	4.14e-05	0.000373931	60	KEGG	up
ko05016	Huntington disease	1.19e-08	2.42e-07	82	KEGG	up
ko05204	Chemical carcinogenesis	1.72e-25	2.8e-23	60	KEGG	up
ko05225	Hepatocellular carcinoma	0.00254261	0.0155915	36	KEGG	up
ko05418	Fluid shear stress and atherosclerosis	6.78e-05	0.000579464	36	KEGG	up
GO:0007304	chorion-containing eggshell formation	1.26e-39	1.23e-36	57	BP	down
GO:0007275	multicellular organism development	1.64e-19	1.2e-16	118	BP	down
GO:0007586	digestion	7e-08	3.41e-05	25	BP	down
GO:0021517	ventral spinal cord development	4.86e-06	0.00158215	10	BP	down
GO:0072384	organelle transport along microtubule	7.21e-06	0.00211018	9	BP	down
GO:0007165	signal transduction	1.41e-05	0.00374062	79	BP	down
GO:0006508	proteolysis	1.98e-05	0.00446915	46	BP	down
GO:0007596	blood coagulation	5.93e-05	0.0115634	12	BP	down
GO:0046580	negative regulation of Ras protein signal transduction	7.69e-05	0.0118536	11	BP	down
GO:0051684	maintenance of Golgi location	7.22e-05	0.0118536	9	BP	down
GO:0033344	cholesterol efflux	0.000105358	0.0153642	14	BP	down
GO:0048813	dendrite morphogenesis	0.000115481	0.0153642	41	BP	down
GO:0051683	establishment of Golgi localization	0.000114916	0.0153642	9	BP	down
GO:0009880	embryonic pattern specification	0.000149047	0.0189678	13	BP	down
GO:0007602	phototransduction	0.00017723	0.0210762	14	BP	down
GO:0051056	regulation of small GTPase mediated signal transduction	0.000183246	0.0210762	19	BP	down
GO:0030318	melanocyte differentiation	0.000205236	0.0222492	8	BP	down
GO:0007411	axon guidance	0.000268435	0.0280611	60	BP	down
GO:0006911	phagocytosis, engulfment	0.000361033	0.0301927	7	BP	down
GO:0006952	defense response	0.000322717	0.0301927	8	BP	down
GO:0030182	neuron differentiation	0.000321999	0.0301927	16	BP	down
GO:0034447	very-low-density lipoprotein particle clearance	0.000361033	0.0301927	7	BP	down
GO:0007399	nervous system development	0.000432532	0.0342168	51	BP	down
GO:0007435	salivary gland morphogenesis	0.000519601	0.0380615	19	BP	down
GO:0030154	cell differentiation	0.000521446	0.0380615	64	BP	down
GO:0032367	intracellular cholesterol transport	0.000546321	0.0380615	9	BP	down
GO:0042438	melanin biosynthetic process	0.000549626	0.0380615	10	BP	down
GO:0070838	divalent metal ion transport	0.000617681	0.0393033	6	BP	down
GO:0007218	neuropeptide signaling pathway	0.000713854	0.0439263	19	BP	down
GO:0071383	cellular response to steroid hormone stimulus	0.00072035	0.0439263	8	BP	down
GO:0035556	intracellular signal transduction	0.000800137	0.04684	48	BP	down
GO:0042600	chorion	1.24e-40	1.81e-37	55	CC	down
GO:0043204	perikaryon	4.5e-06	0.00158215	33	CC	down
GO:0031526	brush border membrane	1.94e-05	0.00446915	12	CC	down
GO:0005667	transcription factor complex	6.78e-05	0.0118536	37	CC	down
GO:0005765	lysosomal membrane	0.000187216	0.0210762	45	CC	down
GO:0005764	lysosome	0.000575595	0.0380615	39	CC	down
GO:0030425	dendrite	0.000740479	0.0442323	57	CC	down
GO:0005213	structural constituent of chorion	2.02e-55	5.92e-52	55	MF	down
GO:0005096	GTPase activator activity	9.34e-10	5.47e-07	59	MF	down
GO:0004252	serine-type endopeptidase activity	1.36e-06	0.00056894	67	MF	down
GO:0017137	Rab GTPase binding	2.41e-05	0.00502955	33	MF	down
GO:0008234	cysteine-type peptidase activity	7.69e-05	0.0118536	11	MF	down
GO:0000977	RNA polymerase II regulatory region sequence-specific DNA binding	0.00032815	0.0301927	42	MF	down
GO:0034189	very-low-density lipoprotein particle binding	0.000361033	0.0301927	7	MF	down
GO:0038025	reelin receptor activity	0.000361033	0.0301927	7	MF	down
GO:0034185	apolipoprotein binding	0.000403179	0.0327807	10	MF	down
GO:0051018	protein kinase A binding	0.000489709	0.0377205	8	MF	down
GO:0001227	DNA-binding transcription repressor activity, RNA polymerase II-specific	0.00056175	0.0380615	25	MF	down
GO:0030229	very-low-density lipoprotein particle receptor activity	0.000585161	0.0380615	7	MF	down
GO:0000980	RNA polymerase II distal enhancer sequence-specific DNA binding	0.000848294	0.0486854	14	MF	down
ko04142	Lysosome	2.19715e-05	0.00711875	35	KEGG	down

## Sheet: S5
Table S5. The GO and KEGG enrichment information of differentially expressed single-copy orthologous genes between S. litura and S. frugiperda in the larvae stage (LL vs. FA)
ID	Description	pvalue	p.adjust	Count	Ontology	Direction
GO:0042302	structural constituent of cuticle	2.99843e-07	0.000159516	12	MF	up
GO:0008355	olfactory learning	0.000330324	0.0441313	6	BP	down
GO:0045202	synapse	0.00026368	0.0441313	17	CC	down
GO:0008201	heparin binding	1.87673e-05	0.0125365	9	MF	down
GO:0004806	triglyceride lipase activity	0.000330324	0.0441313	6	MF	down
GO:0016298	lipase activity	0.000330324	0.0441313	6	MF	down
ko04015	Rap1 signaling pathway	0.00063219	0.0406182	10	KEGG	dwon
ko04361	Axon regeneration	1.80525e-06	0.000463949	13	KEGG	dwon
ko04520	Adherens junction	0.000570479	0.0406182	7	KEGG	dwon
ko04530	Tight junction	0.000167071	0.0214686	11	KEGG	dwon

## Sheet: S6
Table S6. The GO and KEGG enrichment information of differentially expressed single-copy orthologous genes between S. litura and S. frugiperda in the chrysalis stage (LC vs. FC)
ID	Description	pvalue	p.adjust	Count	Ontology	Direction
GO:0005615	extracellular space	1.17002e-05	0.00346325	34	CC	up
GO:0005576	extracellular region	3.33813e-05	0.00658724	45	CC	up
GO:0004252	serine-type endopeptidase activity	5.41908e-07	0.00032081	21	MF	up
ko03460	Fanconi anemia pathway	1.83e-05	0.00367336	8	KEGG	up
GO:0016323	basolateral plasma membrane	5.06967e-05	0.0118799	13	CC	dwon
GO:0030054	cell junction	4.38161e-05	0.0118799	25	CC	dwon
GO:0031594	neuromuscular junction	4.28237e-05	0.0118799	11	CC	dwon
ko04013	MAPK signaling pathway - fly	1.65e-05	0.00411744	13	KEGG	down
ko04361	Axon regeneration	0.000755543	0.0470857	10	KEGG	down
ko04530	Tight junction	8.52e-05	0.0106101	12	KEGG	down
ko05235	PD-L1 expression and PD-1 checkpoint pathway in cancer	0.000756397	0.0470857	7	KEGG	down

## Sheet: S7
Table S7. The GO and KEGG enrichment information of differentially expressed single-copy orthologous genes between S. litura and S. frugiperda in the adult stage (LA vs. FA)
ID	Description	pvalue	p.adjust	Count	Ontology	Direction
GO:0032543	mitochondrial translation	1.08949e-12	2.52178e-10	20	BP	up
GO:0032981	mitochondrial respiratory chain complex I assembly	1.75819e-11	2.58015e-09	17	BP	up
GO:0006120	mitochondrial electron transport, NADH to ubiquinone	2.25575e-09	1.89161e-07	11	BP	up
GO:0006412	translation	2.85476e-06	0.000139645	20	BP	up
GO:0015986	ATP synthesis coupled proton transport	9.70528e-06	0.000438231	7	BP	up
GO:0006030	chitin metabolic process	0.000144947	0.00472688	6	BP	up
GO:0045214	sarcomere organization	0.000156181	0.00482518	10	BP	up
GO:0009060	aerobic respiration	0.000226982	0.00666192	7	BP	up
GO:0070125	mitochondrial translational elongation	0.00247229	0.0439768	5	BP	up
GO:0070126	mitochondrial translational termination	0.00247229	0.0439768	5	BP	up
GO:0005747	mitochondrial respiratory chain complex I	1.4605e-13	8.57313e-11	19	CC	up
GO:0005762	mitochondrial large ribosomal subunit	1.28881e-12	2.52178e-10	21	CC	up
GO:0005739	mitochondrion	2.84302e-11	3.33771e-09	72	CC	up
GO:0005763	mitochondrial small ribosomal subunit	8.98589e-08	5.27472e-06	11	CC	up
GO:0005743	mitochondrial inner membrane	1.93751e-07	1.03393e-05	30	CC	up
GO:0005759	mitochondrial matrix	4.65992e-05	0.00182358	19	CC	up
GO:0005750	mitochondrial respiratory chain complex III	0.000144947	0.00472688	6	CC	up
GO:0030018	Z disc	0.00049333	0.0131629	10	CC	up
GO:0030054	cell junction	0.000785303	0.0200423	24	CC	up
GO:0062129	chitin-based extracellular matrix	0.000913517	0.0201209	5	CC	up
GO:0045211	postsynaptic membrane	0.00155071	0.0313885	13	CC	up
GO:0043195	terminal bouton	0.00211756	0.0414336	7	CC	up
GO:0003735	structural constituent of ribosome	5.09402e-10	4.98365e-08	31	MF	up
GO:0042302	structural constituent of cuticle	4.58279e-09	3.36262e-07	17	MF	up
GO:0008137	NADH dehydrogenase (ubiquinone) activity	1.73459e-08	1.13134e-06	11	MF	up
GO:0020037	heme binding	3.85293e-05	0.00161548	17	MF	up
GO:0016747	transferase activity, transferring acyl groups other than amino-acyl groups	0.000144947	0.00472688	6	MF	up
GO:0008061	chitin binding	0.000253049	0.00707333	8	MF	up
GO:0005506	iron ion binding	0.000925491	0.0201209	13	MF	up
GO:0008010	structural constituent of chitin-based larval cuticle	0.000913517	0.0201209	5	MF	up
GO:0008757	S-adenosylmethionine-dependent methyltransferase activity	0.000913517	0.0201209	5	MF	up
GO:0016298	lipase activity	0.00115424	0.0241978	6	MF	up
GO:0051537	2 iron, 2 sulfur cluster binding	0.00244904	0.0439768	6	MF	up
ko00020	Citrate cycle (TCA cycle)	0.00132013	0.0162816	6	KEGG	up
ko00190	Oxidative phosphorylation	1.19e-24	1.33e-22	42	KEGG	up
ko01120	Microbial metabolism in diverse environments	0.00529236	0.0489543	14	KEGG	up
ko01210	2-Oxocarboxylic acid metabolism	0.000109283	0.0015163	6	KEGG	up
ko03010	Ribosome	4.02e-05	0.000636802	19	KEGG	up
ko04260	Cardiac muscle contraction	5.9e-12	1.19e-10	17	KEGG	up
ko04261	Adrenergic signaling in cardiomyocytes	0.00185708	0.0206136	9	KEGG	up
ko04714	Thermogenesis	9.75e-23	7.21e-21	47	KEGG	up
ko04723	Retrograde endocannabinoid signaling	7.65e-14	1.89e-12	26	KEGG	up
ko04911	Insulin secretion	1.54e-05	0.000263579	11	KEGG	up
ko04925	Aldosterone synthesis and secretion	0.00259673	0.0262034	8	KEGG	up
ko04932	Non-alcoholic fatty liver disease	4.11e-18	1.52e-16	35	KEGG	up
ko04970	Salivary secretion	0.000931098	0.012159	8	KEGG	up
ko04971	Gastric acid secretion	0.00157835	0.0184417	7	KEGG	up
ko04972	Pancreatic secretion	5.97e-05	0.000884075	11	KEGG	up
ko05010	Alzheimer disease	2.64e-15	8.38e-14	46	KEGG	up
ko05012	Parkinson disease	5.44e-21	3.02e-19	45	KEGG	up
ko05014	Amyotrophic lateral sclerosis	9.03e-12	1.67e-10	43	KEGG	up
ko05016	Huntington disease	1.39e-14	3.85e-13	43	KEGG	up
ko05020	Prion disease	4.19e-20	1.86e-18	45	KEGG	up
ko05022	Pathways of neurodegeneration - multiple diseases	1.8e-13	3.99e-12	49	KEGG	up
ko05410	Hypertrophic cardiomyopathy	0.00360598	0.0348056	6	KEGG	up
ko05414	Dilated cardiomyopathy	0.00210924	0.0222977	7	KEGG	up
ko05415	Diabetic cardiomyopathy	5.78e-25	1.28e-22	45	KEGG	up

## Sheet: S8
Table S8. The metagenomics data summary information of S. litura and S. frugiperda
Sample	Species	Library	Raw Reads	Clean Reads	Raw Base(G)	Clean Base(G)	Effective Rate(%)	Error Rate(%)	Q20(%)	Q30(%)	GC Content(%)
L-5-1	S. litura	FDME190481410-1a	95581827	95076977	28.67	28.52	99.47	0.02	97.47	92.53	37.08
L-5-2	S. litura	FDME190481411-1a	100682609	99866532	30.2	29.96	99.19	0.02	97.6	92.85	37.19
L-5-3	S. litura	FDME190482558-1a	74179156	73778035	22.25	22.13	99.46	0.02	95.44	88.31	36.79
L-6-1	S. litura	FSFP190463312-1a	73193242	72508734	21.96	21.75	99.06	0.02	96.62	90.89	37.23
L-6-2	S. litura	FSFP190463313-1a	70786023	68918179	21.24	20.68	97.36	0.02	96.8	91.28	39.94
L-6-3	S. litura	FSFP190463314-1a	64453172	63974002	19.34	19.19	99.26	0.02	97.02	91.74	38.33
F-5-1	S. frugiperda	FDME190481404-1a	70434055	70128640	21.13	21.04	99.57	0.02	97.73	93.12	36.54
F-5-2	S. frugiperda	FDME190481405-1a	75801434	75433629	22.74	22.63	99.51	0.02	97.55	92.69	36.48
F-5-3	S. frugiperda	FDME190481406-1a	84798279	84413484	25.44	25.32	99.55	0.02	97.34	92.22	36.68
F-6-1	S. frugiperda	FDME190481407-1a	77534161	77164520	23.26	23.15	99.52	0.02	97.54	92.69	36.6
F-6-2	S. frugiperda	FDME190481408-1a	84324307	83974739	25.3	25.19	99.59	0.02	97.56	92.74	36.55
F-6-3	S. frugiperda	FDME190481409-1a	89079821	88633766	26.72	26.59	99.5	0.02	97.63	92.88	36.5

## Sheet: S9
Table S9. The relative abundance of cazy enzymes in S. litura and S. frugiperda gut microbiota
cazymeID	FL	FL	FL	FL	FL	FL	LL	LL	LL	LL	LL	LL
PL8	984.255	0	141	415	278.479	284.459	23	206.424	83	37094.9	153.007	15138.5
CBM66	984.255	0	141	75.677	278.479	284.459	12	206.424	83	37094.9	153.007	15138.5
GH38	874.659	0	121.024	32.574	235	293.933	135.952	158.303	23	33838.2	73	326.847
CBM5	489.218	0	118	7	138	114	12.99	106	0	15623.2	12616.5	6710.81
GH85	732.141	0	118.584	135.608	189.421	188.181	11.476	1146	6	22410.7	10317.3	167
GH164	467.042	0	75.953	211.003	129.872	132.251	86.44	116.566	0	17755.5	14796.6	112.313
GH42	467.042	0	75.953	38.146	129.872	132.251	17	257.539	18.995	17755.5	14796.6	84.197
GH35	613.897	0	101.227	277.463	154.975	157.873	13.098	120.546	42.426	22328.6	87.634	9236.69
GH92	740.687	0	147.166	83.609	9	168.591	9	262.826	15	28056	152.349	146.45
GH32	450.808	0	84.922	13	101.286	7	276	92.328	224	18372	94.533	7347.85
CBM34	420.848	0	68	70	94	102.447	95.167	76.074	55	15196.4	7118.57	1956.5
GH13_20	420.848	0	68	70	13	102.447	95.167	76.074	55	15196.4	7118.57	1956.5
GH88	8	0	34.386	49.405	97.092	69.867	15	51.981	4	14191	4776.27	5738.21
CBM22	0	0	0	40.527	0	40.206	0	555.158	0	0	23117.8	45
GH13_14	17	0	0	63.582	0	0	128.846	787.545	47.379	240.497	19786.3	2471.87
CBM16	430	0	55	203.491	109	112	151.381	73	6	282.471	19626.9	2458.23
GH67	0	0	0	25.174	0	0	143	800.479	25	266.452	18866.5	2376.93
PL26	0	0	0	116.461	0	0	137.456	305.12	12.358	217.443	18937.5	2513.5
GH51	458.94	0	80.419	72.803	117.299	24.605	30.259	514.546	28	18125.6	45	1649.71
PL9_2	0	0	0	0	0	0	0	53.824	0	10569.2	4631.93	4217.3
GH125	413.912	0	51.537	60.086	4	141.514	6	90	10	16765.4	61	452.122
GH18	489.218	0	118	70.328	138	114	10.526	106	10	15623.2	52.882	532.38
PL1	365	0	49	146.231	78	94	13	176.279	15	10275.6	17	5082.31
PL33_2	478.005	0	79.547	203.343	109	138.758	0	76.435	13.596	81.015	7693.66	7360.65
GH31	14	0	122.354	107.576	8	25	32.217	814.569	19.552	139.492	2367.21	11274.3
GH115	0	0	0	0	0	0	98.401	0	39	141.769	13058.2	1584.16
GH140	0	0	0	68.957	12	0	88.972	518.02	35.566	153.558	12321.5	1511.95
GH65	756.441	0	119.294	103.005	201.383	15	218.485	1114.13	20	479.264	657.139	10978.1
AA3	0	0	0	44.484	0	0	96	546	0	134.388	13708.3	43
CBM61	358.642	0	48.318	88.713	93.931	122.179	10	291.863	18.202	117.355	6436.68	6490.3
GH53	358.642	0	48.318	88.713	93.931	8.302	12	291.863	18.202	117.355	6436.68	6490.3
GH43_4	10.64	0	0	32.762	11	0	77.395	489.106	31.777	148.96	10904.7	1376.71
CBM12	10	0	0	71	0	0	78	570	29	241	12035.6	27
GH27	0	0	0	0	0	0	75.646	482.975	25.509	145.474	10927.5	1320.61
GH43_26	9	0	39.541	52.96	79.562	25	11.741	298.157	11	11010.9	34	1069.2
GH43_12	13	0	0	73.576	8.27	0	77.971	177.747	25	44.204	11163.4	700.843
GH123	0	0	0	84.707	0	0	22.353	187	30	73.799	11121.2	274
GH105	422.03	0	57.858	65.771	6	92.263	48.074	79.518	10.49	95.313	8191.81	1086.32
GH113	10	0	0	0	0	0	30.486	60.316	0	1474.47	2059.55	6341.56
GH13_5	0	0	0	55	10	0	66	164	22	44.406	9510.8	42.419
GH36	12	0	93.559	206.943	119.715	158.519	4.435	123.434	11	168.971	46.84	8900.89
GH154	13.045	0	65.503	111.313	17	133.519	17	95.481	12.564	211.424	8119.18	891.683
GH19	0	0	0	7	0	0	9.077	54.221	6.152	6589.47	2924.91	21
GT48	0	0	0	0	0	0	0	0	0	347	1039.47	8118.41
GT19	0	0	0	44.14	0	0	51.526	375.688	28	96	7710.96	956.774
CE12	13	0	29.444	16.235	4.906	74.619	27.581	994.938	6	1678.09	795.719	5172.09
GH4	406.046	0	52.734	59.447	103.057	112.991	67.64	260.41	6	72.559	6198.81	1186.13
CE1	15	293	29.151	90.635	68	8	22	266.911	15.108	27.179	3927.42	3471.68
GH13_25	76	57	96	73	90	79	0	0	0	276	894.027	6460.19
GH13_31	533	0	87	12	149	12	21	83.357	11.261	368.715	6608.37	65.345
GH73	1244.23	0	108	28	63.233	38.434	80	843	21.617	2278.45	491	2624.18
GT24	0	0	0	0	0	0	0	0	0	280.005	762.013	6044.5
GH23	779.938	0	177.962	297.976	320.954	63.828	45.454	183.727	5	102	4468.11	478.32
GT2_Glyco_tranf_2_3	199.149	0	29.725	96.717	23	56.561	106.579	44.425	0	2890.2	80	3357.2
GH74	14	0	0	0	0	0	0	0	0	16	55.236	6754.81
GH33	0	0	0	18	0	0	0	0	0	0	0	6754.81
GT28	330.38	0	44.52	11	88.817	69.906	55.04	50.934	10	730.902	865.903	4494.64
CE15	0	0	0	29.867	0	0	38.545	224.141	13.564	75.39	5689.55	674.915
GH20	203.504	0	34.492	94	50.29	52.32	71.584	55	34.35	91.676	4081.43	1638.22
CE8	0	0	0	22.119	0	0	45.646	267.635	16.369	90.024	5925.18	39
CE17	14	0	0	37.606	9	0	38.184	0	17.683	26.463	5207.63	626.583
GT2_Chitin_synth_2	0	0	0	0	0	0	34	22	18	217	660.047	5019.94
GT2_Glycos_transf_2	373.832	0	56.809	8	4	11.171	12	123.098	17	19	5311.82	29.432
GT1	0	0	0	4.143	8.409	42.49	36.006	124.745	0	19.792	197.736	5316.05
CBM50	148.229	7	108	4	44.844	180	13	366.204	20.582	1024.02	3790.21	38
GH109	10.471	0	38	43.328	6.409	11	34.618	171.067	11	35	4157.43	1054.82
GT2_Glyco_trans_2_3	0	0	0	39.797	0	11.64	14.149	48.558	8	1572.11	1971.47	1532.24
GH63	0	0	0	0	0	0	0	0	0	205	176	4610.68
CBM32	11	0	118.584	82.717	189.421	14	10.581	37.565	14	99.581	3436.07	851.562
CBM4	0	0	0	6	0	0	0	424.944	21.271	1774.06	1233.98	1385.07
GT2_Chitin_synth_1	0	0	0	0	0	0	0	0	0	188	632.024	3940.2
GH25	234	0	46	45.021	46	8	24	49	14	34	355.076	3745.06
GH3	7	0	0	60	8	7	12	341.902	8.937	109.185	1022	2581.16
GH13_29	505	0	114	278	134	139	12	66.777	0	134.194	1610.48	1119.68
GT83	0	0	0	0	0	0	0	0	0	3881.59	120	57.906
GT20	3	0	0	19	0	6	15.519	40	0	212.006	305.061	3450.53
GT39	9	0	0	57.888	14.134	42	23.826	0	17	173	429.146	3243.24
GH47	0	0	0	0	0	0	0	0	0	183.008	484.97	3283.8
CBM21	0	0	0	0	0	0	0	0	0	137	454.204	3341.22
GH81	0	0	0	0	0	0	0	0	0	224	433.022	3260.24
GH16_2	5	0	0	0	0	0	0	0	0	108	407.157	3219.86
GH13_8	0	0	0	0	0	0	0	0	0	121.288	419.06	3171.08
GH43_11	567.556	0	97.672	27.287	162.249	164.339	26.411	53.928	25	418.163	698.841	1463.36
GH5_12	0	0	0	0	0	0	0	0	0	144	412.467	3128.33
GT3	0	0	0	0	0	0	0	0	0	135	468.027	2904.44
CBM67	6	0	0	74	8.278	57.885	105.299	412.917	5.476	137.613	2615.69	59.272
GT66	0	0	0	0	0	0	0	0	0	131.002	422	2879.44
GH1	405.883	0	77	33.424	7	10.471	13	228.542	24	950.09	542.877	868.261
GT111	0	0	0	0	0	12	7	0	0	12	19	3064.23
GH120	0	0	0	0	0	0	26	0	0	442.535	968.079	1673.52
AA1_2	0	0	0	0	0	0	0	0	0	138	372	2598.24
AA4	0	0	0	0	0	0	13	0	0	2607.57	315	75
GT71	5	0	0	0	0	0	0	0	0	109.092	351	2436.73
GT22	0	0	0	0	0	0	0	0	0	98	308.037	2385.97
GT57	0	0	0	0	0	0	0	0	0	99	315.039	2362.03
GH5_9	0	0	0	0	0	0	0	0	0	79	193.747	2435.17
CBM19	0	0	0	0	0	0	0	0	0	119	306.036	2275
CBM43	0	0	0	0	0	0	0	0	0	66.253	301	2295
GT59	0	0	0	0	0	0	0	0	0	102	303	2173.17
GH2	474.276	0	62.779	79.501	15	91.914	32	351.885	25.13	387.278	554.176	489.953
GH15	0	0	0	0	0	0	6.498	0	0	121.471	320.585	2070.37
GT62	8	0	0	0	0	0	0	0	0	114	206	2169.78
GH28	3	0	0	48.876	14	10	51.79	472	20.366	152	132	1561.88
GH72	7	0	0	0	0	0	0	0	0	80	301	2000.29
GH5_49	0	0	0	0	0	0	0	0	0	71	277.014	2022.8
GT35	0	0	0	109.809	0	25	122.479	232.246	43	64.775	518	1234.52
GT32	0	0	0	26	3	0	13.051	24.562	11	76	689.735	1484.58
GH106	0	0	0	73.861	0	0	130.668	176.539	41.426	59.467	251.858	1589.85
GH136	0	0	0	0	0	0	0	0	0	247.245	184	1879.62
GT76	0	0	0	8	22	40.458	12	27.562	22	84	230.191	1802.83
PL8_1	0	0	0	74	0	0	0	478.758	13	124	784.196	772.284
GH13_40	41	0	0	0	0	0	0	0	0	265	594.4	1333
CBM70	0	0	0	74	0	0	0	478.758	0	124	784.196	772.284
GT51	702	0	101.767	50	152.453	20	86.256	119.852	60	133.886	664.507	142.235
GT8	9	0	28.412	14.434	46.294	8	12	38.738	9.796	78	398.048	1589.54
GH101	0	0	0	0	0	0	0	0	0	239.452	146	1834.55
GH30_9	0	0	0	0	0	0	32	0	0	326.861	659.288	1183.85
GH76	0	0	0	39.406	0	10.6	0	0	0	74.001	257.481	1787.6
GT15	6	0	0	0	0	0	32.339	38	17	60	205.211	1790.95
GT33	0	0	0	0	0	0	0	0	0	78	259	1769.94
GT50	0	0	0	24	0	0	0	0	0	92	212.858	1653.99
GH30_2	0	0	0	0	0	0	25	0	0	287.778	590.662	1058.13
GT58	0	0	0	0	0	0	0	0	0	78	218	1664.46
GT34	0	0	0	0	0	0	0	0	0	104	210	1645.98
AA10	195.173	0	62	147	79	31	78	570	10	13	478	278.386
CE7	7.06	0	0	64	6	58.611	19	224.141	13.564	165.165	266.14	1076.39
GH127	0	0	0	106	0	0	125.057	736.55	38	49.286	643.778	197.288
CBM48	17	0	0	20	1	11.786	128.846	274.521	11	214.695	113.37	1094.27
GH13_9	0	0	0	4	0	14.214	80	274.521	11	214.695	113.37	1094.27
GH16_19	0	0	0	0	0	0	0	0	0	77	88	1510.27
GH94	0	0	0	183.663	0	0	208.548	680.292	60	233.6	151.264	99
GH132	6	0	0	0	0	0	0	0	0	92	213.019	1272.77
GH16_18	0	0	0	0	0	0	0	0	0	54.169	178	1263.6
GH17	0	0	0	0	0	0	0	0	0	62.03	228.034	1150.18
CE9	248.665	0	49.291	7.263	59	28	21.881	36.79	15	69.03	408.653	474.183
GH39	0	0	0	42.338	0	0	13	437	43	127	698.04	11.646
GT4	295.629	0	35.646	7	12.145	82.04	6.091	11	9	34.734	763.05	70.311
GH29	5	0	0	39.57	0	0	31	322.336	15.633	44.858	383.004	334.401
GT27	0	0	0	0	0	0	39.484	241.86	12	87.554	32.517	714.947
GT5	0	0	0	10.559	0	0	69.125	158.945	17	41	102.135	671.565
CE2	0	0	0	37.606	9	0	38.184	28.272	17.683	97.476	54.487	713.54
GH5_44	0	0	0	35.978	14	8	0	159.152	27	58.097	336.069	332.029
GH78	21	0	0	74	0	57.885	4	412.917	9.997	126	82.477	65.241
GH126	0	0	0	0	0	0	0	0	0	91.535	76.587	630.426
GH37	0	0	0	0	0	0	17.036	23.909	21.938	144	411.017	119.475
CBM40	0	0	0	0	0	0	0	0	0	307.001	155	166
GH8	0	0	0	0	0	0	6	0	0	174.059	392.312	43.057
GT31	69	94	94	91	122	143	0	0	0	0	0	0
CE3	158.78	0	20	48.187	41.297	9.317	17.412	24.059	5	11	235.604	27
AA7	0	0	0	18	14	22	0	0	0	77	303	130.507
CE4	8	50.565	0	7	3	2	19	42	11	45	333.988	12.452
GH13_39	0	0	0	0	0	0	0	0	0	230.043	118.052	85.148
GT26	0	0	0	6.485	7	4	9.047	28.843	0	45.095	235.715	39
GT10	35	36	41	115.839	96	50	0	0	0	0	0	0
PL27	0	0	0	0	0	0	0	0	0	99.036	146	114.56
GH146	0	0	0	0	0	0	0	0	0	66	60.524	204.966
CBM14	8	9	89	7	0	131	27	20	15	0	0	0
GH24	0	0	0	0	0	2	0	75.86	0	29.516	184.608	7.616
CE14	0	0	0	19.339	5	2	14	23.6	7	44.968	155.543	12
GH13	0	0	0	0	0	0	0	0	0	134.252	71.221	77.839
AA2	0	0	0	7.799	0	5	0	0	0	63	190	14.657
GT53	0	0	0	142.471	0	130.516	0	0	0	0	0	0
CBM35	9	0	0	143.958	0	0	0	0	0	0	0	77.461
GH13_13	0	0	0	20	0	13	0	0	0	0	0	132
GH142	10.515	0	0	81.124	12	10	0	0	0	0	0	45
GT85	0	0	0	78.529	12	66.484	0	0	0	0	0	0
AA6	0	0	0	12.134	5	9	9	12	0	44	36	21
CBM13	0	14	0	0	0	62.346	16	28	8	0	0	16
CBM41	0	0	0	0	0	0	0	0	0	0	0	132
GH43_22	0	0	0	77.421	2	0	0	0	0	0	0	46.575
GH13_11	0	0	0	17.328	0	0	0	0	0	0	0	108.554
CE6	0	0	0	13	0	0	0	0	0	65.36	46.723	0
GH43_34	0	0	0	77.421	0	0	0	0	0	0	0	46.575
GH104	0	0	0	16.083	5.801	5.174	0	0	0	0	0	95
GH30_4	12	0	0	44.205	0	9	0	0	0	0	0	45.67
GH13_19	0	0	0	0	0	0	0	0	0	0	0	100
GT87	0	0	0	64.968	12.591	22	0	0	0	0	0	0
GH13_23	0	0	0	52.821	0	5	0	0	0	0	0	39
GH153	0	0	0	0	0	0	0	0	0	0	0	91.455
GH77	0	0	0	17	0	32	0	0	0	0	0	38.293
CE5	0	0	0	21.48	12	16.459	0	0	0	0	0	37
AA3_2	0	0	0	13.64	9	12	0	0	0	0	0	43.878
GH5_41	0	0	0	0	0	0	0	0	0	0	0	77.461
CE16	0	0	0	0	0	0	0	0	0	0	0	75.52
GT84	0	0	0	22	0	23	0	0	0	0	0	27
GH50	0	0	0	0	0	0	0	0	0	0	0	65.478
GH166	0	0	0	0	0	0	0	0	0	0	0	54
GH130	0	0	0	24.27	9	0	0	0	0	0	0	19
GT56	0	0	0	0	0	0	0	0	0	0	0	47.097
GT9	0	0	0	0	0	0	0	0	0	0	0	45.134
GT30	0	0	0	0	0	0	0	0	0	0	0	45.077
GH102	0	0	0	0	0	0	0	0	0	0	0	44.499
GT108	0	0	0	24.995	0	0	0	0	0	0	0	17
CBM73	0	0	0	0	0	0	0	0	0	0	0	41
GH13_3	0	0	0	0	0	0	0	0	0	0	0	38
GH13_21	0	0	0	0	0	0	0	0	0	0	0	38
GH13_10	0	0	0	0	0	0	0	0	0	0	0	38
GT73	0	0	0	0	0	0	0	0	0	0	0	37.479
PL22	0	0	0	0	0	0	0	0	0	0	0	33.213
GH13_16	0	0	0	13	0	0	0	0	0	0	0	18.291
CE11	0	0	0	0	0	0	0	0	0	0	0	31
PL5_1	0	0	0	0	0	0	0	0	0	0	0	30.51
GH103	0	0	0	0	0	0	0	0	0	0	0	29.732
GH13_32	0	0	0	18	0	10	0	0	0	0	0	0
GT89	0	0	0	15	0	13	0	0	0	0	0	0
CBM44	0	0	0	0	11.831	0	0	0	14	0	0	0
GH13_30	0	0	0	15.599	0	10	0	0	0	0	0	0
PL7_1	0	0	0	0	0	0	0	0	0	0	0	23
GT104	0	0	0	0	0	0	0	0	0	0	0	20.682
CBM38	0	0	0	15	0	0	0	0	0	0	0	0
GH5_46	0	0	0	11	0	0	0	0	0	0	0	0
GT105	0	0	0	0	0	9	0	0	0	0	0	0
GH108	0	0	0	0	0	0	0	0	0	0	0	8.895
GT81	0	0	0	0	0	8	0	0	0	0	0	0
GH13_26	0	0	0	0	0	0	0	0	0	0	0	7.707
GH68	0	0	0	7	0	0	0	0	0	0	0	0
GH13_28	0	0	0	0	0	0	0	0	7	0	0	0
PL12_3	0	0	0	6	0	0	0	0	0	0	0	0
CBM9	0	0	0	0	0	6	0	0	0	0	0	0
GH84	0	0	0	0	0	5	0	0	0	0	0	0
CBM20	0	0	0	3	0	0	0	0	0	0	0	0

## Sheet: S10
Table S10. The relative abundance of pathways in S. litura and S. frugiperda gut microbiota
pathway	FL	FL	FL	FL	FL	FL	LL	LL	LL	LL	LL	LL
UNMAPPED	0.884799	0	0.972291	0.905516	0.952878	0.945316	0.847044	0.661711	0.919858	0.273909	0.184545	0.232772
UNINTEGRATED	0.108247	0	0.0272141	0.0881637	0.0452169	0.0507141	0.147354	0.324478	0.0782161	0.688195	0.776793	0.725701
1CMET2-PWY: folate transformations III (E. coli)	7.44e-06	0	0	2.93e-05	1.02e-05	2.69e-05	0	0	0	2.09e-05	4.4e-05	0.000217372
3-HYDROXYPHENYLACETATE-DEGRADATION-PWY: 4-hydroxyphenylacetate degradation	0	0	0	0	0	0	0	0	0	0	0	1.54e-07
4-HYDROXYMANDELATE-DEGRADATION-PWY: 4-hydroxymandelate degradation	0	0	0	0	0	0	0	0	0	0	0	2.22e-06
ALLANTOINDEG-PWY: superpathway of allantoin degradation in yeast	1.87e-06	0	0	0	0	1.49e-06	0	0	0	2.58e-06	5.72e-06	3.86e-05
ANAEROFRUCAT-PWY: homolactic fermentation	1.84e-05	0	0	2.62e-05	9.02e-06	2.05e-05	5.06e-05	6.68e-05	1.2e-05	0.000224684	0.000205896	0.000240292
ANAGLYCOLYSIS-PWY: glycolysis III (from glucose)	2.68e-05	0	0	4.27e-05	1.34e-05	3.04e-05	5.81e-05	9.16e-05	1.38e-05	0.000344153	0.000254274	0.000400946
ARG+POLYAMINE-SYN: superpathway of arginine and polyamine biosynthesis	0	0	0	0	0	0	0	0	0	0	3.64e-07	1.65e-05
"ARGDEG-PWY: superpathway of L-arginine, putrescine, and 4-aminobutanoate degradation"	0	0	0	0	0	0	0	0	0	0	0	4.04e-06
ARGININE-SYN4-PWY: L-ornithine biosynthesis II	0	0	0	0	0	0	0	0	0	0	0	6.25e-07
ARGSYN-PWY: L-arginine biosynthesis I (via L-ornithine)	2.32e-05	0	0	6.05e-05	1.43e-05	2.79e-05	5.19e-05	0.000218274	2.69e-05	6.35e-05	0.000508274	0.000182143
ARGSYNBSUB-PWY: L-arginine biosynthesis II (acetyl cycle)	1.73e-05	0	0	5.57e-05	1.35e-05	2.74e-05	5.36e-05	0.000211539	2.84e-05	4.26e-05	0.000481031	0.000183611
ARO-PWY: chorismate biosynthesis I	0.000113366	0	1.17e-05	6.8e-05	2.42e-05	4.17e-05	4.8e-05	0.000165688	2.52e-05	0.000574119	0.000463041	0.000363984
ASPASN-PWY: superpathway of L-aspartate and L-asparagine biosynthesis	0	0	0	7.31e-06	1.64e-06	1.02e-05	1.71e-05	0	0	2.97e-05	4.05e-05	7.46e-05
AST-PWY: L-arginine degradation II (AST pathway)	0	0	0	0	0	0	0	0	0	0	0	2.57e-06
BIOTIN-BIOSYNTHESIS-PWY: biotin biosynthesis I	0	0	0	0	0	2.73e-06	0	0	0	0	3.18e-07	1.08e-05
BRANCHED-CHAIN-AA-SYN-PWY: superpathway of branched chain amino acid biosynthesis	8.68e-06	0	0	4.73e-05	1.05e-05	2.97e-05	3.69e-05	0.000153105	1.59e-05	1.67e-05	0.000302905	0.000119777
CALVIN-PWY: Calvin-Benson-Bassham cycle	1.95e-05	0	0	4.97e-05	1.46e-05	3e-05	7.4e-05	0.00012561	2.1e-05	0.000253645	0.000319577	0.000268831
CATECHOL-ORTHO-CLEAVAGE-PWY: catechol degradation to &beta;-ketoadipate	0	0	0	4.95e-06	0	5.37e-07	0	0	0	0	0	1.76e-06
CITRULBIO-PWY: L-citrulline biosynthesis	6.87e-06	0	0	7.05e-06	0	4.32e-06	0	0	0	7.21e-06	1.72e-05	0.000102941
COA-PWY-1: superpathway of coenzyme A biosynthesis III (mammals)	0.000108936	0	7.09e-06	6.52e-05	2.22e-05	4.15e-05	6.75e-05	0.000210309	2.76e-05	0.000577872	0.000491073	0.000373108
COA-PWY: coenzyme A biosynthesis I (prokaryotic)	9.32e-05	0	6.2e-06	5.69e-05	2.03e-05	3.7e-05	6.58e-05	0.000183521	2.33e-05	0.000510994	0.000435108	0.000373108
COBALSYN-PWY: superpathway of adenosylcobalamin salvage from cobinamide I	0	0	0	1.89e-06	8.86e-07	1.74e-06	0	0	0	1.46e-07	0	3.81e-06
COLANSYN-PWY: colanic acid building blocks biosynthesis	0	0	0	0	0	0	0	0	0	0	4.75e-07	1.18e-05
COMPLETE-ARO-PWY: superpathway of aromatic amino acid biosynthesis	0.000113772	0	0	6.72e-05	2.45e-05	4.09e-05	4.76e-05	0.000167499	2.54e-05	0.000564307	0.000453664	0.000339607
DAPLYSINESYN-PWY: L-lysine biosynthesis I	0	0	0	3.15e-05	9.98e-06	2.52e-05	0	0	0	0	2.89e-07	1.95e-05
DENITRIFICATION-PWY: nitrate reduction I (denitrification)	0	0	0	0	0	0	0	0	0	0	0	1.29e-06
DENOVOPURINE2-PWY: superpathway of purine nucleotides de novo biosynthesis II	0	0	0	0	3.99e-06	4.71e-06	0	0	0	0	0	1.31e-05
DTDPRHAMSYN-PWY: dTDP-&beta;-L-rhamnose biosynthesis	0.000102395	0	1.11e-05	6.32e-05	1.78e-05	3.23e-05	6.2e-05	0.000196688	1.88e-05	0.000547123	0.00044898	0.000254143
ECASYN-PWY: enterobacterial common antigen biosynthesis	0	0	0	0	0	0	0	0	0	0	0	2.36e-06
ERGOSTEROL-SYN-PWY: superpathway of ergosterol biosynthesis I	1.77e-06	0	0	0	0	0	0	0	0	3.43e-06	8.27e-06	4.99e-05
FAO-PWY: fatty acid &beta;-oxidation I (generic)	0	0	0	8.43e-06	2.24e-06	5.79e-06	0	0	0	0	2.1e-07	1.17e-05
FASYN-ELONG-PWY: fatty acid elongation -- saturated	5.5e-06	0	0	5.93e-06	0	4.54e-06	2.19e-05	0	0	3.78e-05	5.87e-05	0.000214652
FASYN-INITIAL-PWY: superpathway of fatty acid biosynthesis initiation (E. coli)	0.000109951	0	9.71e-06	5.83e-05	1.66e-05	3.34e-05	6.73e-05	0.000206735	2.31e-05	0.000623385	0.000502087	0.000496435
FERMENTATION-PWY: mixed acid fermentation	2.37e-06	0	0	7.04e-06	0	6.53e-06	0	0	0	0	4.34e-07	1.48e-05
FOLSYN-PWY: superpathway of tetrahydrofolate biosynthesis and salvage	0	0	0	8.33e-06	0	0	0	0	0	2.37e-05	3.98e-05	0.000116837
FUC-RHAMCAT-PWY: superpathway of fucose and rhamnose degradation	0	0	0	0	0	0	0	0	0	0	0	5.17e-06
FUCCAT-PWY: fucose degradation	0	0	0	0	0	0	0	0	0	1.8e-06	2.97e-07	3.36e-06
GALACT-GLUCUROCAT-PWY: superpathway of hexuronide and hexuronate degradation	0	0	0	0	0	0	0	0	0	0	0	1.05e-05
GALACTARDEG-PWY: D-galactarate degradation I	0	0	0	0	9.96e-07	0	0	0	0	0	0	3.19e-06
GALACTUROCAT-PWY: D-galacturonate degradation I	0	0	0	0	0	0	0	0	0	0	0	7.27e-06
"GLCMANNANAUT-PWY: superpathway of N-acetylglucosamine, N-acetylmannosamine and N-acetylneuraminate degradation"	2.18e-06	0	0	0	1.6e-06	5.08e-06	2.13e-05	2.63e-05	0	8.19e-05	8.01e-05	4.51e-05
GLUCARDEG-PWY: D-glucarate degradation I	0	0	0	0	8.5e-07	2.57e-06	0	0	0	0	0	1.76e-06
GLUCARGALACTSUPER-PWY: superpathway of D-glucarate and D-galactarate degradation	0	0	0	0	9.96e-07	0	0	0	0	0	0	3.19e-06
GLUCONEO-PWY: gluconeogenesis I	7.77e-06	0	0	1.36e-05	4.43e-06	7.63e-06	2.39e-05	2.61e-05	0	0.000100524	8.25e-05	0.00017596
GLUCOSE1PMETAB-PWY: glucose and glucose-1-phosphate degradation	9.59e-06	0	0	0	9.5e-07	0	0	0	0	4.93e-06	1.35e-05	8.32e-05
GLUCUROCAT-PWY: superpathway of &beta;-D-glucuronosides degradation	2.25e-06	0	0	3.48e-06	0	2.28e-06	1.57e-05	5.63e-05	0	1.71e-05	2.68e-05	4.14e-05
GLUDEG-I-PWY: GABA shunt	0	0	0	0	0	0	4.66e-06	0	0	8.47e-06	1.12e-05	5.45e-05
GLUTORN-PWY: L-ornithine biosynthesis I	5.61e-06	0	0	2.93e-05	5.46e-06	1.15e-05	3.68e-05	0.000162544	1.92e-05	1.45e-05	0.000322393	8.02e-05
GLYCOCAT-PWY: glycogen degradation I	6.42e-06	0	0	0	1.34e-06	0	0	0	0	6.9e-06	2.55e-05	8.11e-05
GLYCOGENSYNTH-PWY: glycogen biosynthesis I (from ADP-D-Glucose)	5.76e-06	0	0	1.53e-05	2.93e-06	3.03e-06	3.5e-05	0.000157349	1.74e-05	1.29e-05	0.000298978	6.84e-05
GLYCOL-GLYOXDEG-PWY: superpathway of glycol metabolism and degradation	0	0	0	2.93e-06	0	1.79e-06	0	0	0	0	0	1.66e-07
GLYCOLYSIS-E-D: superpathway of glycolysis and the Entner-Doudoroff pathway	0	0	0	0	2.57e-06	3.17e-06	2.68e-05	0	0	5.89e-05	7.75e-05	8.58e-05
"GLYCOLYSIS-TCA-GLYOX-BYPASS: superpathway of glycolysis, pyruvate dehydrogenase, TCA, and glyoxylate bypass"	0	0	0	1.51e-05	3.61e-06	1.13e-05	0	0	0	1.32e-05	2.85e-05	8.74e-05
GLYCOLYSIS: glycolysis I (from glucose 6-phosphate)	2.11e-05	0	0	2.5e-05	9.47e-06	1.92e-05	4.27e-05	5.83e-05	1.21e-05	0.000271683	0.000231508	0.000285327
GLYOXYLATE-BYPASS: glyoxylate cycle	3.13e-06	0	0	1.47e-05	3.02e-06	1.26e-05	0	0	0	6.04e-06	1.37e-05	9.76e-05
"GOLPDLCAT-PWY: superpathway of glycerol degradation to 1,3-propanediol"	0	0	0	0	8.78e-07	1.79e-06	3.11e-06	0	0	1.08e-05	1.5e-05	5.98e-05
HCAMHPDEG-PWY: 3-phenylpropanoate and 3-(3-hydroxyphenyl)propanoate degradation to 2-hydroxypentadienoate	0	0	0	0	0	0	0	0	0	0	0	5.92e-07
HEME-BIOSYNTHESIS-II: heme b biosynthesis I (aerobic)	2.06e-06	0	0	1.31e-05	1.55e-06	7.62e-06	0	0	0	2.6e-06	5.07e-06	3.53e-05
HEMESYN2-PWY: heme b biosynthesis II (oxygen-independent)	0	0	0	4.43e-06	1.38e-06	1.07e-06	0	0	0	0	0	3.81e-06
HEXITOLDEGSUPER-PWY: superpathway of hexitol degradation (bacteria)	2.17e-05	0	0	2.18e-05	8.74e-06	1.67e-05	3.85e-05	5.77e-05	1.24e-05	0.000258389	0.000215913	0.000254577
HISDEG-PWY: L-histidine degradation I	0	0	0	1.04e-05	2.57e-06	5.64e-06	0	0	0	0	0	2.15e-06
HISTSYN-PWY: L-histidine biosynthesis	4.75e-06	0	0	3.49e-05	4.29e-06	1.98e-05	3.73e-05	0.000169178	1.76e-05	1.33e-05	0.000290935	8.08e-05
HOMOSER-METSYN-PWY: L-methionine biosynthesis I	0	0	0	6.3e-06	4.83e-06	1.04e-05	0	0	0	0	3.45e-07	1.92e-05
HSERMETANA-PWY: L-methionine biosynthesis III	8.07e-06	0	0	4.55e-05	8.87e-06	2.93e-05	1.33e-05	4.92e-05	8.56e-06	1.57e-05	0.000200135	8.98e-05
ILEUSYN-PWY: L-isoleucine biosynthesis I (from threonine)	8.2e-06	0	0	5.31e-05	1.2e-05	3.4e-05	3.65e-05	0.000153126	1.85e-05	1.41e-05	0.000303919	0.000114068
KDO-NAGLIPASYN-PWY: superpathway of (Kdo)2-lipid A biosynthesis	0	0	0	0	0	0	0	0	0	0	0	8.14e-07
KETOGLUCONMET-PWY: ketogluconate metabolism	1.1e-06	0	0	2.14e-06	0	0	2.6e-05	2.19e-06	0	7.44e-05	5.59e-05	7.82e-05
LACTOSECAT-PWY: lactose and galactose degradation I	0.000138962	0	1.49e-05	5.95e-05	2.04e-05	2.8e-05	1.71e-05	0.000160039	3.2e-05	0.000583123	0.000255581	0.000208516
LIPASYN-PWY: phospholipases	0	0	0	0	0	0	0	0	0	0	1.21e-07	2.39e-06
LYSINE-AMINOAD-PWY: L-lysine biosynthesis IV	0	0	0	0	0	0	0	0	0	1.72e-06	4.83e-06	3.19e-05
MANNOSYL-CHITO-DOLICHOL-BIOSYNTHESIS: protein N-glycosylation initial phase (eukaryotic)	0	0	0	0	0	0	0	0	0	2.99e-06	6.38e-06	4.34e-05
MET-SAM-PWY: superpathway of S-adenosyl-L-methionine biosynthesis	0	0	0	9.26e-06	6.24e-06	1.34e-05	0	0	0	0	5.37e-07	2.86e-05
METHGLYUT-PWY: superpathway of methylglyoxal degradation	2.19e-06	0	0	0	0	9.38e-07	0	0	0	1.7e-05	1.64e-05	5.41e-05
METSYN-PWY: superpathway of L-homoserine and L-methionine biosynthesis	0	0	0	1.13e-05	7.04e-06	1.54e-05	0	0	0	0	6.89e-07	3.5e-05
NAD-BIOSYNTHESIS-II: NAD salvage pathway III (to nicotinamide riboside)	0	0	0	2.67e-06	0	2.6e-06	0	0	0	1.15e-05	1.86e-05	6.63e-05
NADSYN-PWY: NAD de novo biosynthesis II (from tryptophan)	2.17e-06	0	0	0	0	0	0	0	0	3.35e-06	7.41e-06	4.77e-05
NAGLIPASYN-PWY: lipid IVA biosynthesis (E. coli)	0	0	0	0	6.48e-07	6.72e-07	0	0	0	0	0	2.26e-06
NONMEVIPP-PWY: methylerythritol phosphate pathway I	0	0	0	1.9e-05	4.68e-06	1.7e-05	0	0	0	0	0	8.97e-06
NONOXIPENT-PWY: pentose phosphate pathway (non-oxidative branch) I	2.56e-05	0	0	8.24e-05	1.95e-05	3.01e-05	0.000121872	0.000338695	4.53e-05	0.000340661	0.000863798	0.000381962
OANTIGEN-PWY: O-antigen building blocks biosynthesis (E. coli)	0.000106831	0	9.16e-06	6.28e-05	1.93e-05	3.45e-05	6.06e-05	0.000188228	2.07e-05	0.000551171	0.000469506	0.000304654
ORNARGDEG-PWY: superpathway of L-arginine and L-ornithine degradation	0	0	0	0	0	0	0	0	0	0	0	4.04e-06
ORNDEG-PWY: superpathway of ornithine degradation	0	0	0	0	0	0	0	0	0	0	0	7.4e-06
P101-PWY: ectoine biosynthesis	0	0	0	5.43e-06	1.01e-06	2.6e-06	0	0	0	0	0	1.8e-07
P105-PWY: TCA cycle IV (2-oxoglutarate decarboxylase)	0	0	0	1.58e-05	4.11e-06	1.36e-05	0	0	0	1.01e-05	2.04e-05	0.000100075
P108-PWY: pyruvate fermentation to propanoate I	0	0	0	0	0	0	0	0	0	0	0	1.47e-06
P122-PWY: heterolactic fermentation	2.21e-06	0	0	0	1.81e-06	2.28e-06	9.66e-06	0	0	3.72e-05	4.07e-05	0.000188434
P124-PWY: Bifidobacterium shunt	0	0	0	0	1.42e-06	1.82e-06	1.58e-05	4.67e-06	0	0.00019491	9.16e-05	0.000252355
"P125-PWY: superpathway of (R,R)-butanediol biosynthesis"	2.64e-06	0	0	1.95e-05	1.91e-06	1.04e-05	8.33e-06	9.95e-05	1.21e-05	1.06e-05	3.32e-05	8.85e-05
P161-PWY: acetylene degradation (anaerobic)	1.39e-06	0	0	0	2.37e-06	6.12e-07	5.69e-06	0	0	1.74e-05	7.39e-06	2.39e-05
P164-PWY: purine nucleobases degradation I (anaerobic)	3.12e-06	0	0	0	0	0	2.33e-05	2.18e-05	5.52e-06	5.98e-05	5.99e-05	7.9e-05
P165-PWY: superpathway of purines degradation in plants	0	0	0	0	0	1.67e-06	0	0	0	0	0	2.81e-06
P185-PWY: formaldehyde assimilation III (dihydroxyacetone cycle)	2.63e-06	0	0	0	0	2.84e-06	3.41e-06	0	0	1.57e-05	2.1e-05	0.000115201
P221-PWY: octane oxidation	0	0	0	1.42e-05	3.96e-06	7.83e-06	0	0	0	0	0	3.46e-06
"P4-PWY: superpathway of L-lysine, L-threonine and L-methionine biosynthesis I"	0	0	0	1.53e-05	5.78e-06	1.54e-05	0	0	0	0	0	1.62e-05
P441-PWY: superpathway of N-acetylneuraminate degradation	0	0	0	0	1.09e-06	1.69e-06	0	0	0	0	0	1.53e-05
"P461-PWY: hexitol fermentation to lactate, formate, ethanol and acetate"	0.000126367	0	1.19e-05	6.03e-05	2.54e-05	3.6e-05	3.6e-05	8.1e-05	2.08e-05	0.00067759	0.000390651	0.000336856
P621-PWY: nylon-6 oligomer degradation	0	0	0	0	0	0	0	0	0	0	0	1.42e-06
PANTO-PWY: phosphopantothenate biosynthesis I	3.32e-06	0	0	3.54e-05	1e-05	2.39e-05	0	0	0	6.16e-06	1.19e-05	8.45e-05
PANTOSYN-PWY: superpathway of coenzyme A biosynthesis I (bacteria)	3.92e-06	0	0	3.79e-05	9.15e-06	2.13e-05	0	0	0	7.83e-06	1.74e-05	0.000105413
PENTOSE-P-PWY: pentose phosphate pathway	8.33e-06	0	0	1.02e-05	3.73e-06	3.22e-06	2.85e-05	0	0	6.18e-05	8.94e-05	0.000249815
PEPTIDOGLYCANSYN-PWY: peptidoglycan biosynthesis I (meso-diaminopimelate containing)	0.000115208	0	1.1e-05	6.6e-05	2.29e-05	3.67e-05	6.96e-05	0.000204377	2.95e-05	0.000612166	0.000515184	0.00039324
PHOSLIPSYN-PWY: superpathway of phospholipid biosynthesis I (bacteria)	8.82e-06	0	0	7.64e-06	5.23e-06	6.67e-06	0	0	0	1.68e-05	3.09e-05	0.000152712
POLYAMINSYN3-PWY: superpathway of polyamine biosynthesis II	1.27e-06	0	0	1.09e-06	0	0	0	0	0	9.89e-07	2.01e-06	1.48e-05
POLYAMSYN-PWY: superpathway of polyamine biosynthesis I	0	0	0	0	0	0	0	0	0	0	1.82e-07	8.67e-06
POLYISOPRENSYN-PWY: polyisoprenoid biosynthesis (E. coli)	0	0	0	0	0	2.32e-06	0	0	0	8.19e-06	5.62e-06	1.41e-05
PPGPPMET-PWY: ppGpp metabolism	0	0	0	0	0	0	0	0	0	0	0	4.88e-06
PROTOCATECHUATE-ORTHO-CLEAVAGE-PWY: protocatechuate degradation II (ortho-cleavage pathway)	0	0	0	0	0	0	0	0	0	0	0	6.15e-06
"PRPP-PWY: superpathway of histidine, purine, and pyrimidine biosynthesis"	0	0	0	0	0	5.02e-06	0	0	0	0	0	1.12e-05
PWY-1042: glycolysis IV	1.24e-05	0	0	1.32e-05	5.66e-06	1.12e-05	4.84e-05	6.15e-05	1.12e-05	0.000165159	0.00016117	0.000178666
PWY-1269: CMP-3-deoxy-D-manno-octulosonate biosynthesis	0	0	0	1.03e-06	1.21e-06	3.73e-06	0	0	0	0	1.25e-07	4.65e-06
PWY-1861: formaldehyde assimilation II (assimilatory RuMP Cycle)	0	0	0	0	1.47e-06	0	2.45e-05	0	0	2.6e-05	5.26e-05	6.76e-05
PWY-2201: folate transformations I	0	0	0	0	0	5.9e-06	0	0	0	0	4.35e-07	1.37e-05
"PWY-241: C4 photosynthetic carbon assimilation cycle, NADP-ME type"	1.27e-06	0	0	1.41e-05	2.66e-06	5.47e-06	0	0	0	0	2.69e-07	8.46e-06
PWY-2723: trehalose degradation V	7.76e-06	0	0	0	9.22e-07	0	0	0	0	4.91e-06	1.32e-05	8.49e-05
PWY-2941: L-lysine biosynthesis II	0.000127117	0	9.28e-06	7.57e-05	2.05e-05	3.79e-05	4.71e-05	0.000212204	2.74e-05	0.000613433	0.000518905	0.000311994
PWY-2942: L-lysine biosynthesis III	0.000126652	0	9.27e-06	8.04e-05	2.36e-05	4.47e-05	4.89e-05	0.000217229	2.62e-05	0.000632037	0.000531964	0.000374439
PWY-3001: superpathway of L-isoleucine biosynthesis I	7.27e-06	0	0	4.21e-05	7.08e-06	2.21e-05	3.45e-05	0.000151902	1.59e-05	1.93e-05	0.000290423	0.000123874
PWY-3502: superpathway of NAD biosynthesis in eukaryotes	0	0	0	0	0	0	0	0	0	3.28e-06	7.42e-06	4.62e-05
PWY-3661: glycine betaine degradation I	0	0	0	1.73e-06	0	0	0	0	0	0	0	0
PWY-3781: aerobic respiration I (cytochrome c)	2.92e-05	0	0	9.3e-06	0	8.01e-06	1.59e-06	0	0	1.2e-05	2.68e-05	0.000203247
PWY-3841: folate transformations II (plants)	0.000108981	0	9e-06	7.82e-05	2.35e-05	4.59e-05	6.9e-05	0.000205367	3.17e-05	0.000619893	0.000504752	0.000457313
PWY-4041: &gamma;-glutamyl cycle	0	0	0	0	0	0	0	0	0	0	0	2.55e-06
PWY-4242	2.21e-05	0	0	4.98e-05	1.19e-05	2.88e-05	5.95e-05	0.000182244	2.32e-05	0.000245958	0.00041484	0.000313528
PWY-4321: L-glutamate degradation IV	0	0	0	0	0	0	6.48e-06	0	0	1.07e-05	1.51e-05	5.88e-05
PWY-4981: L-proline biosynthesis II (from arginine)	0.000114905	0	1.19e-05	7.33e-05	1.98e-05	2.97e-05	9.84e-05	0.000278638	3.83e-05	0.000540402	0.000704466	0.000356738
PWY-4984: urea cycle	5.8e-06	0	0	5.93e-06	0	3.65e-06	0	0	0	6.03e-06	1.43e-05	8.48e-05
PWY-5022: 4-aminobutanoate degradation V	0	0	0	0	0	1.32e-06	0	0	0	0	0	0
PWY-5028: L-histidine degradation II	0	0	0	3.13e-06	1.17e-06	3.09e-06	0	0	0	0	0	0
PWY-5044: purine nucleotides degradation I (plants)	0	0	0	0	0	0	0	0	0	0	0	1.15e-05
PWY-5067: glycogen biosynthesis II (from UDP-D-Glucose)	2.34e-06	0	0	0	0	0	0	0	0	5.53e-06	1.51e-05	7.47e-05
PWY-5079: L-phenylalanine degradation III	2.84e-06	0	0	0	0	0	0	0	0	5.34e-06	1.01e-05	7.22e-05
PWY-5080: very long chain fatty acid biosynthesis I	0	0	0	0	0	0	0	0	0	1.62e-06	3.73e-06	2.6e-05
PWY-5083: NAD(P)/NADPH interconversion	7.64e-06	0	0	1.39e-06	0	1.18e-06	0	0	0	5.2e-06	1.26e-05	6.95e-05
PWY-5097: L-lysine biosynthesis VI	0.000125616	0	9.28e-06	7.61e-05	2.07e-05	4.13e-05	4.86e-05	0.000213418	2.64e-05	0.000610689	0.000520891	0.000306488
PWY-5100: pyruvate fermentation to acetate and lactate II	4.07e-06	0	0	1.91e-05	5.47e-06	1.92e-05	3.45e-05	2.91e-05	0	7.22e-05	6.82e-05	5.89e-05
PWY-5103: L-isoleucine biosynthesis III	7.11e-06	0	0	4.46e-05	9.08e-06	2.81e-05	3.26e-05	0.00015051	1.32e-05	1.19e-05	0.000286197	0.000100929
PWY-5104: L-isoleucine biosynthesis IV	0	0	0	5.75e-06	3.25e-06	2.59e-06	0	0	0	0	0	2e-06
PWY-5121: superpathway of geranylgeranyl diphosphate biosynthesis II (via MEP)	0	0	0	4.08e-06	0	3.36e-06	0	0	0	0	0	1.12e-05
PWY-5129: sphingolipid biosynthesis (plants)	0	0	0	0	0	0	0	0	0	4.33e-06	8.85e-06	6.54e-05
PWY-5136: fatty acid &beta;-oxidation II (plant peroxisome)	0	0	0	0	0	2.75e-06	0	0	0	0	1.76e-07	1.04e-05
PWY-5154: L-arginine biosynthesis III (via N-acetyl-L-citrulline)	2.23e-06	0	0	3.05e-06	2.26e-06	3.39e-06	3.14e-05	0	0	2.86e-05	7.14e-05	9.69e-05
PWY-5156: superpathway of fatty acid biosynthesis II (plant)	0	0	0	0	0	0	0	0	0	1.01e-06	0	0
PWY-5173	1.02e-05	0	0	2.53e-06	0	3.56e-06	0	0	0	1.05e-05	1.45e-05	8.38e-05
PWY-5178: toluene degradation IV (aerobic) (via catechol)	0	0	0	0	0	0	0	0	0	0	0	1.92e-06
PWY-5180: toluene degradation I (aerobic) (via o-cresol)	0	0	0	0	0	0	0	0	0	0	0	5.73e-06
PWY-5181: toluene degradation III (aerobic) (via p-cresol)	0	0	0	0	0	0	0	0	0	0	0	4.07e-06
PWY-5182: toluene degradation II (aerobic) (via 4-methylcatechol)	0	0	0	0	0	0	0	0	0	0	0	5.73e-06
PWY-5183: superpathway of aerobic toluene degradation	0	0	0	0	0	0	0	0	0	0	0	2.59e-06
PWY-5188: tetrapyrrole biosynthesis I (from glutamate)	0	0	0	2.1e-05	5.18e-06	1.51e-05	0	0	0	4.61e-07	0	1.51e-05
PWY-5189: tetrapyrrole biosynthesis II (from glycine)	1.35e-06	0	0	1.47e-05	3.87e-06	1.28e-05	0	0	0	2.64e-06	5.51e-06	4.1e-05
PWY-5265: peptidoglycan biosynthesis II (staphylococci)	0	0	0	0	0	0	0	0	0	2.51e-05	1.89e-05	9.93e-05
PWY-5304: superpathway of sulfur oxidation (Acidianus ambivalens)	2.12e-06	0	0	0	0	0	0	0	0	3.88e-06	1.01e-05	6.81e-05
PWY-5306: superpathway of thiosulfate metabolism (Desulfovibrio sulfodismutans)	0	0	0	2.47e-06	0	0	0	1.86e-06	0	2.82e-06	5.32e-06	3.37e-05
PWY-5345: superpathway of L-methionine biosynthesis (by sulfhydrylation)	0	0	0	9.23e-06	4.75e-06	1.39e-05	0	0	0	8.59e-06	1.44e-05	7.21e-05
PWY-5347: superpathway of L-methionine biosynthesis (transsulfuration)	0	0	0	1.08e-05	5.85e-06	1.53e-05	0	0	0	0	8.01e-07	3.9e-05
PWY-5367: petroselinate biosynthesis	6.13e-06	0	0	0	0	0	1.85e-05	2.05e-05	5.31e-06	7.8e-05	7.25e-05	0.000143833
PWY-5381: NAD salvage (plants)	0	0	0	0	0	1.65e-06	0	0	0	2.59e-06	7.18e-06	4.38e-05
PWY-5384: sucrose degradation IV (sucrose phosphorylase)	2.55e-06	0	0	0	7.23e-07	0	0	0	0	4.7e-06	1.16e-05	6.78e-05
PWY-5415: catechol degradation I (meta-cleavage pathway)	0	0	0	0	0	0	0	0	0	0	0	2.06e-06
PWY-5417: catechol degradation III (ortho-cleavage pathway)	0	0	0	4.83e-06	0	7.72e-07	0	0	0	0	0	2.09e-06
PWY-5431: aromatic compounds degradation via &beta;-ketoadipate	0	0	0	4.83e-06	0	7.72e-07	0	0	0	0	0	2.09e-06
"PWY-5464: superpathway of cytosolic glycolysis (plants), pyruvate dehydrogenase and TCA cycle"	6.23e-06	0	0	4.45e-06	0	0	0	0	0	1.17e-05	2.24e-05	0.000115114
PWY-5484: glycolysis II (from fructose 6-phosphate)	1.68e-05	0	0	1.78e-05	7.18e-06	1.44e-05	4.18e-05	5.02e-05	1.06e-05	0.000211335	0.000184806	0.000241046
PWY-5505: L-glutamate and L-glutamine biosynthesis	0	0	0	0	0	0	0	0	0	0	0	9.31e-07
PWY-5514: UDP-N-acetyl-D-galactosamine biosynthesis II	3.56e-06	0	0	0	0	0	0	0	0	3.35e-06	6.48e-06	4.38e-05
PWY-561: superpathway of glyoxylate cycle and fatty acid degradation	0	0	0	0	0	3.58e-06	0	0	0	0	4.16e-07	2.12e-05
PWY-5651: L-tryptophan degradation to 2-amino-3-carboxymuconate semialdehyde	1.7e-06	0	0	0	0	0	0	0	0	2.85e-06	6.56e-06	4.12e-05
PWY-5659: GDP-mannose biosynthesis	3.67e-06	0	0	1.01e-05	1.76e-06	8.99e-06	7.71e-06	6.35e-06	5.52e-06	8.47e-06	1.05e-05	7.49e-05
PWY-5667: CDP-diacylglycerol biosynthesis I	8.27e-06	0	0	1.84e-05	5.3e-06	1.12e-05	0	2.8e-06	0	2.13e-05	3.92e-05	0.000226087
PWY-5675: nitrate reduction V (assimilatory)	0	0	0	0	0	0	0	0	0	0	0	7.35e-06
PWY-5676: acetyl-CoA fermentation to butanoate II	0	0	0	1.11e-06	1.16e-06	2.55e-06	0	0	0	0	0	0
PWY-5686: UMP biosynthesis I	0.000111005	0	9.32e-06	6.75e-05	2.51e-05	4.01e-05	6.92e-05	0.000225035	2.78e-05	0.000607432	0.000559747	0.000492956
PWY-5690: TCA cycle II (plants and fungi)	4.28e-06	0	0	5.58e-06	0	4.04e-06	0	0	0	8.44e-06	1.72e-05	0.000101861
PWY-5692: allantoin degradation to glyoxylate II	0	0	0	0	0	8.14e-07	0	0	0	4.55e-06	8.46e-06	3.76e-05
PWY-5695: inosine 5'-phosphate degradation	2.73e-06	0	0	7.51e-06	4.46e-06	5.18e-06	2.08e-05	0	0	3.09e-05	4.42e-05	0.000119971
PWY-5705: allantoin degradation to glyoxylate III	0	0	0	0	1.57e-06	1.87e-06	0	0	0	4.55e-06	8.46e-06	3.77e-05
PWY-5723: Rubisco shunt	0	0	0	0	0	0	0	0	0	0	0	6.5e-06
PWY-5747: 2-methylcitrate cycle II	0	0	0	0	0	0	0	0	0	0	0	1.38e-06
PWY-5751: phenylethanol biosynthesis	0	0	0	0	0	1.12e-06	0	0	0	0	0	0
PWY-5791	0	0	0	0	0	0	0	5.75e-06	0	0	0	1.12e-06
"PWY-5837: 2-carboxy-1,4-naphthoquinol biosynthesis"	9.93e-06	0	0	3.38e-05	9.17e-06	1.69e-05	4.27e-05	0.00016587	2.4e-05	1.97e-05	0.000354962	9.85e-05
PWY-5838: superpathway of menaquinol-8 biosynthesis I	0	0	0	0	0	1.42e-05	0	0	0	0	0	6.09e-06
PWY-5840: superpathway of menaquinol-7 biosynthesis	0	0	0	2.26e-05	5.32e-06	1.58e-05	6.28e-06	0	0	4.92e-06	3.92e-06	8.27e-06
PWY-5845: superpathway of menaquinol-9 biosynthesis	0	0	0	0	0	0	0	0	0	0	6.14e-07	2.73e-06
PWY-5850: superpathway of menaquinol-6 biosynthesis	0	0	0	0	0	0	0	0	0	4.57e-06	3.81e-06	8.23e-06
PWY-5855: ubiquinol-7 biosynthesis (early decarboxylation)	0	0	0	0	0	1.32e-06	0	0	0	0	3.21e-07	7.92e-06
PWY-5856: ubiquinol-9 biosynthesis (early decarboxylation)	0	0	0	0	0	1.32e-06	0	0	0	0	3.21e-07	7.92e-06
PWY-5857: ubiquinol-10 biosynthesis (early decarboxylation)	0	0	0	0	0	1.32e-06	0	0	0	0	3.21e-07	7.92e-06
PWY-5860: superpathway of demethylmenaquinol-6 biosynthesis I	0	0	0	0	0	0	0	0	0	3.33e-06	2.55e-06	5.77e-06
PWY-5861: superpathway of demethylmenaquinol-8 biosynthesis I	0	0	0	0	0	1.28e-05	0	0	0	0	0	4.22e-06
PWY-5862: superpathway of demethylmenaquinol-9 biosynthesis	0	0	0	0	0	0	0	0	0	0	4.1e-07	1.85e-06
PWY-5863: superpathway of phylloquinol biosynthesis	0	0	0	0	0	0	0	0	0	0	0	1.28e-06
PWY-5870: ubiquinol-8 biosynthesis (late decarboxylation)	1.54e-06	0	0	0	0	0	0	0	0	3.6e-06	6.97e-06	4.41e-05
PWY-5871: ubiquinol-9 biosynthesis (late decarboxylation)	1.62e-06	0	0	0	0	0	0	0	0	3.99e-06	7.62e-06	4.61e-05
PWY-5872: ubiquinol-10 biosynthesis (late decarboxylation)	1.54e-06	0	0	0	0	0	0	0	0	3.6e-06	6.97e-06	4.41e-05
PWY-5873: ubiquinol-7 biosynthesis (late decarboxylation)	1.62e-06	0	0	0	0	0	0	0	0	3.99e-06	7.62e-06	4.61e-05
PWY-5896: superpathway of menaquinol-10 biosynthesis	0	0	0	0	0	0	0	0	0	0	0	2.73e-06
PWY-5897: superpathway of menaquinol-11 biosynthesis	0	0	0	2.44e-05	6.15e-06	1.66e-05	6.31e-06	4.34e-06	0	4.88e-06	3.91e-06	8.2e-06
PWY-5898: superpathway of menaquinol-12 biosynthesis	0	0	0	2.44e-05	6.15e-06	1.66e-05	6.31e-06	4.34e-06	0	4.88e-06	3.91e-06	8.2e-06
PWY-5899: superpathway of menaquinol-13 biosynthesis	0	0	0	2.44e-05	6.15e-06	1.66e-05	6.31e-06	4.34e-06	0	4.88e-06	3.91e-06	8.2e-06
PWY-5910: superpathway of geranylgeranyldiphosphate biosynthesis I (via mevalonate)	3.12e-06	0	0	1.84e-06	0	0	0	0	0	1.87e-05	2.73e-05	9.48e-05
PWY-5913: partial TCA cycle (obligate autotrophs)	2.45e-06	0	0	1e-05	2.78e-06	1.39e-05	0	0	0	7.66e-06	1.76e-05	4.43e-05
PWY-5918: superpathway of heme b biosynthesis from glutamate	0	0	0	1.63e-05	2.63e-06	1.08e-05	0	0	0	6.84e-07	0	1.95e-05
PWY-5920: superpathway of heme b biosynthesis from glycine	1.43e-06	0	0	9.31e-06	1.82e-06	7.42e-06	0	0	0	2.58e-06	5.27e-06	3.7e-05
PWY-5941: glycogen degradation II	1.21e-06	0	0	0	0	0	0	0	0	2.83e-06	7.2e-06	4.11e-05
PWY-5971: palmitate biosynthesis (type II fatty acid synthase)	6.22e-06	0	0	6.68e-06	0	0	2.3e-05	0	0	4.4e-05	6.74e-05	0.000233539
PWY-5973: cis-vaccenate biosynthesis	1.44e-05	0	0	5.61e-05	1.41e-05	3.39e-05	7.27e-05	4.35e-05	8.85e-06	0.000337028	0.000282304	0.000466902
PWY-5989: stearate biosynthesis II (bacteria and plants)	7.31e-06	0	0	4.44e-06	0	3.43e-06	1.42e-05	0	0	2.66e-05	5.02e-05	0.000172135
PWY-5994: palmitate biosynthesis (type I fatty acid synthase)	0	0	0	0	0	0	0	0	0	3.32e-07	0	0
PWY-6074: zymosterol biosynthesis	1.24e-06	0	0	0	0	0	0	0	0	2.01e-06	5.48e-06	3.54e-05
PWY-6075: ergosterol biosynthesis I	1.45e-06	0	0	0	0	0	0	0	0	1.98e-06	5.12e-06	3.84e-05
PWY-6107: chlorosalicylate degradation	0	0	0	2.11e-06	0	4.4e-07	0	0	0	0	0	0
PWY-6121: 5-aminoimidazole ribonucleotide biosynthesis I	0.000114855	0	1e-05	7.19e-05	2.28e-05	4.01e-05	5.01e-05	0.000214969	2.95e-05	0.000506236	0.000468225	0.000269834
PWY-6122: 5-aminoimidazole ribonucleotide biosynthesis II	0.000118162	0	1.05e-05	7.81e-05	2.41e-05	4.31e-05	4.84e-05	0.000221616	3.41e-05	0.000529468	0.000482075	0.000285581
PWY-6123: inosine-5'-phosphate biosynthesis I	9.57e-05	0	7.77e-06	6.58e-05	2.28e-05	3.58e-05	4.76e-05	0.000170443	2.16e-05	0.000473624	0.000433747	0.000269378
PWY-6124: inosine-5'-phosphate biosynthesis II	9.27e-05	0	8.02e-06	6.47e-05	1.99e-05	3.47e-05	4.48e-05	0.000173332	2.12e-05	0.000467077	0.000430333	0.000284833
PWY-6125: superpathway of guanosine nucleotides de novo biosynthesis II	0.000143579	0	1.21e-05	8.59e-05	3.02e-05	5.26e-05	4.65e-05	8.18e-05	2.29e-05	0.000698937	0.000347198	0.000354918
PWY-6126: superpathway of adenosine nucleotides de novo biosynthesis II	0.000135237	0	1.15e-05	8.77e-05	3.03e-05	5.12e-05	5.73e-05	0.000108306	2.73e-05	0.000733943	0.000426005	0.00043456
PWY-6147: 6-hydroxymethyl-dihydropterin diphosphate biosynthesis I	3.24e-06	0	0	6.07e-06	2.89e-06	8.81e-06	1.27e-05	1.24e-05	0	4.44e-05	4.18e-05	8.92e-05
PWY-6151: S-adenosyl-L-methionine salvage I	0.000132106	0	1.05e-05	7.18e-05	2.28e-05	3.77e-05	7.06e-05	0.000220996	2.92e-05	0.000700178	0.000553384	0.000439481
PWY-6163: chorismate biosynthesis from 3-dehydroquinate	0.000107864	0	1.18e-05	6.78e-05	2.39e-05	4.15e-05	5.27e-05	0.000170983	2.47e-05	0.000574119	0.000482566	0.000395112
PWY-6168: flavin biosynthesis III (fungi)	9.98e-06	0	0	2.48e-05	5.22e-06	1.33e-05	3.95e-05	4.79e-05	0	0.000113856	0.000142944	0.0001898
PWY-6182: superpathway of salicylate degradation	0	0	0	3.48e-06	0	6.51e-07	0	0	0	0	0	1.86e-06
PWY-6185: 4-methylcatechol degradation (ortho cleavage)	0	0	0	0	0	0	0	0	0	0	0	2.67e-06
PWY-6263: superpathway of menaquinol-8 biosynthesis II	0	0	0	0	0	0	0	0	0	0	0	4.16e-06
PWY-6270: isoprene biosynthesis I	0	0	0	1.66e-05	3.34e-06	1.56e-05	0	0	0	0	0	5.12e-06
PWY-6277: superpathway of 5-aminoimidazole ribonucleotide biosynthesis	0.000118162	0	1.05e-05	7.81e-05	2.41e-05	4.31e-05	4.84e-05	0.000221616	3.41e-05	0.000529468	0.000482075	0.000285581
PWY-6282: palmitoleate biosynthesis I (from (5Z)-dodec-5-enoate)	5.31e-06	0	0	4.56e-06	0	3.5e-06	1.96e-05	0	0	3.85e-05	5.63e-05	0.000182317
PWY-6284: superpathway of unsaturated fatty acids biosynthesis (E. coli)	5.87e-06	0	0	0	0	0	2.11e-05	0	0	4.25e-05	6.19e-05	0.000195032
PWY-6285: superpathway of fatty acids biosynthesis (E. coli)	0	0	0	0	0	0	1.75e-05	0	0	3.99e-05	3.31e-05	0.000174734
PWY-6305: superpathway of putrescine biosynthesis	9.16e-07	0	0	9.95e-07	0	3.21e-06	0	0	0	3.38e-07	6.49e-07	5.85e-06
"PWY-6309: L-tryptophan degradation XI (mammalian, via kynurenine)"	2.79e-06	0	0	1.59e-06	0	2.59e-06	0	0	0	4.86e-06	9.59e-06	6.96e-05
PWY-6317: D-galactose degradation I (Leloir pathway)	0.000133642	0	1.35e-05	6.6e-05	2.51e-05	3.77e-05	7.17e-05	0.000193606	3.04e-05	0.000709607	0.000532922	0.000421555
"PWY-6351: D-myo-inositol (1,4,5)-trisphosphate biosynthesis"	0	0	0	0	0	0	0	0	0	3.06e-06	6.81e-06	4.94e-05
PWY-6352: 3-phosphoinositide biosynthesis	0	0	0	0	0	0	0	0	0	3.27e-06	7.71e-06	5.5e-05
PWY-6353: purine nucleotides degradation II (aerobic)	0	0	0	7.25e-06	0	4.5e-06	0	0	0	0	0	1.1e-05
PWY-6385: peptidoglycan biosynthesis III (mycobacteria)	9.3e-06	0	0	3.52e-05	1.03e-05	2.62e-05	6.2e-05	6.66e-05	8.32e-06	0.000189522	0.000207267	0.000213293
PWY-6386: UDP-N-acetylmuramoyl-pentapeptide biosynthesis II (lysine-containing)	0.000124367	0	1.2e-05	6.77e-05	2.43e-05	3.82e-05	7.22e-05	0.000215145	3.25e-05	0.000634186	0.000527668	0.000403896
PWY-6387: UDP-N-acetylmuramoyl-pentapeptide biosynthesis I (meso-diaminopimelate containing)	0.000116516	0	1.14e-05	6.54e-05	2.32e-05	3.72e-05	7.09e-05	0.000212126	3.2e-05	0.000613842	0.000519746	0.000395975
"PWY-6396: superpathway of 2,3-butanediol biosynthesis"	0	0	0	7.52e-07	0	3.43e-06	7.01e-06	0	0	1.08e-05	2.03e-05	4.91e-05
PWY-6433: hydroxylated fatty acid biosynthesis (plants)	0	0	0	0	0	0	0	0	0	3.7e-06	7.64e-06	5.69e-05
PWY-6470: peptidoglycan biosynthesis V (&beta;-lactam resistance)	0	0	0	0	0	0	2.88e-05	3.62e-05	0	0.000105778	0.00010259	8.02e-05
PWY-6471: peptidoglycan biosynthesis IV (Enterococcus faecium)	0	0	0	6.72e-06	2.83e-06	7.96e-06	4.47e-05	3.62e-05	0	0.00014683	0.000162596	0.000180897
PWY-6507: 4-deoxy-L-threo-hex-4-enopyranuronate degradation	0	0	0	0	0	1.76e-06	1.52e-05	0	0	1.51e-05	3.11e-05	4.61e-05
PWY-6519: 8-amino-7-oxononanoate biosynthesis I	0	0	0	0	0	2.54e-06	0	0	0	0	2.54e-07	9.07e-06
PWY-6527: stachyose degradation	0.000156146	0	1.6e-05	7.93e-05	2.88e-05	4.68e-05	9.74e-05	0.000269051	3.88e-05	0.000878665	0.000700608	0.000559359
PWY-6531: mannitol cycle	0	0	0	3.71e-06	1.05e-06	2.51e-06	0	0	0	0	0	3.72e-07
PWY-6545: pyrimidine deoxyribonucleotides de novo biosynthesis III	8.92e-06	0	0	4.27e-06	0	1.88e-06	1.31e-05	0	0	4.2e-05	6.93e-05	6.98e-05
PWY-6549: L-glutamine biosynthesis III	2.99e-06	0	0	3.6e-06	0	0	0	0	0	0	3.26e-07	1.09e-05
PWY-6562: norspermidine biosynthesis	0	0	0	2.23e-06	1.13e-06	1.71e-06	0	0	0	0	0	0
PWY-6595: superpathway of guanosine nucleotides degradation (plants)	2.13e-06	0	0	5.43e-06	2.01e-06	3.82e-06	1.96e-05	0	0	3e-05	4.15e-05	9.04e-05
PWY-6596: adenosine nucleotides degradation I	0	0	0	0	0	0	0	0	0	0	0	6.13e-06
PWY-6598: sciadonate biosynthesis	0	0	0	0	0	0	0	0	0	1.62e-06	3.73e-06	2.6e-05
PWY-6606: guanosine nucleotides degradation II	1.96e-06	0	0	5.33e-06	1.93e-06	3.73e-06	1.72e-05	0	0	2.7e-05	3.83e-05	9.24e-05
PWY-6608: guanosine nucleotides degradation III	2.32e-06	0	0	6.79e-06	2.38e-06	4.7e-06	1.85e-05	0	0	3.05e-05	4.49e-05	0.000126239
PWY-6609: adenine and adenosine salvage III	0.00021617	0	1.43e-05	0.00010889	4.48e-05	5.88e-05	0.000102207	0.000313663	4.87e-05	0.0010014	0.000855725	0.000509643
PWY-6612: superpathway of tetrahydrofolate biosynthesis	0	0	0	5.82e-06	0	0	0	0	0	1.6e-05	2.73e-05	8.94e-05
PWY-6630: superpathway of L-tyrosine biosynthesis	0	0	0	0	0	0	0	0	0	1.29e-05	3.6e-05	0.000110057
PWY-6660: 2-heptyl-3-hydroxy-4(1H)-quinolone biosynthesis	0	0	0	0	0	0	0	0	0	0	0	1.67e-07
PWY-6690: cinnamate and 3-hydroxycinnamate degradation to 2-hydroxypentadienoate	0	0	0	0	0	0	0	0	0	0	0	5.92e-07
PWY-6700: queuosine biosynthesis I (de novo)	0	0	0	6.96e-06	3.49e-06	3.81e-06	0	0	0	5.18e-06	3.6e-06	3.01e-05
PWY-6703: preQ0 biosynthesis	0	0	0	3.69e-06	1.92e-06	4.48e-06	0	0	0	0	1.65e-07	3.77e-06
PWY-6708: ubiquinol-8 biosynthesis (early decarboxylation)	0	0	0	0	0	1.32e-06	0	0	0	0	3.21e-07	7.92e-06
PWY-6731: starch degradation III	0	0	0	0	0	0	0	0	0	0	0	8.95e-07
PWY-6737: starch degradation V	9.47e-06	0	0	0	2.26e-06	4.32e-06	0	0	0	6.09e-06	1.96e-05	8.7e-05
PWY-6748: nitrate reduction VII (denitrification)	0	0	0	0	0	0	0	0	0	0	0	8.45e-07
PWY-6803: phosphatidylcholine acyl editing	0	0	0	0	9.29e-07	2.07e-06	0	0	0	0	1.46e-07	2.9e-06
PWY-6829: tRNA methylation (yeast)	0	0	0	0	0	0	0	0	0	2.65e-06	5.43e-06	3.95e-05
"PWY-6837: fatty acid &beta;-oxidation V (unsaturated, odd number, di-isomerase-dependent)"	1.91e-06	0	0	0	0	1.34e-06	0	0	0	1.99e-06	4.18e-06	3.04e-05
PWY-6842: glutathione-mediated detoxification II	2.33e-06	0	0	0	0	1.71e-06	0	0	0	6.02e-06	1.34e-05	9e-05
PWY-6859: all-trans-farnesol biosynthesis	4.6e-06	0	0	1.76e-06	0	1.41e-06	0	0	0	1.58e-05	2.56e-05	0.000140468
PWY-6892: thiazole component of thiamine diphosphate biosynthesis I	0	0	0	0	0	1.94e-06	0	0	0	0	0	3.36e-07
PWY-6897: thiamine diphosphate salvage II	1.54e-05	0	0	1.16e-05	3.15e-06	8.78e-06	1.89e-05	3.2e-05	3.53e-06	8.96e-05	9.45e-05	0.000220532
PWY-6901: superpathway of glucose and xylose degradation	9.26e-06	0	0	0	2.36e-06	3.48e-06	3.67e-05	0	0	0.000100979	0.000127739	0.000270887
PWY-6936: seleno-amino acid biosynthesis (plants)	9.48e-05	0	8.76e-06	6.75e-05	2.02e-05	4.33e-05	1.03e-05	3.81e-05	9.12e-06	0.00042619	0.000219674	0.000215774
PWY-6969: TCA cycle V (2-oxoglutarate synthase)	0	0	0	7.73e-06	0	5.78e-06	0	0	0	9.53e-06	2.03e-05	0.000106786
PWY-6981: chitin biosynthesis	2.58e-06	0	0	0	0	0	0	0	0	4.12e-06	9.15e-06	5.87e-05
"PWY-7013: (S)-propane-1,2-diol degradation"	1.31e-05	0	0	4.3e-06	2.56e-06	5.5e-06	6.13e-05	7.46e-05	6.2e-06	0.000102716	0.000127663	0.000113449
PWY-7036: very long chain fatty acid biosynthesis II	0	0	0	0	0	0	0	0	0	1.51e-06	3.34e-06	2.45e-05
"PWY-7039: phosphatidate metabolism, as a signaling molecule"	3.47e-06	0	0	0	0	1.1e-06	0	0	0	3.82e-06	8.46e-06	5.5e-05
"PWY-7049: icosapentaenoate biosynthesis II (6-desaturase, mammals)"	0	0	0	0	0	0	0	0	0	0	0	1.49e-06
PWY-7053: docosahexaenoate biosynthesis I (lower eukaryotes)	0	0	0	0	0	0	0	0	0	1.32e-06	2.91e-06	2.14e-05
"PWY-7090: UDP-2,3-diacetamido-2,3-dideoxy-&alpha;-D-mannuronate biosynthesis"	0	0	0	0	0	0	0	0	0	0	0	6.64e-07
PWY-7094: fatty acid salvage	0	0	0	2.59e-06	0	4.31e-06	0	0	0	0	0	1.93e-06
PWY-7111: pyruvate fermentation to isobutanol (engineered)	7.65e-06	0	0	5.45e-05	1.04e-05	3e-05	4.26e-05	0.000178638	2.13e-05	1.38e-05	0.000336827	0.000125963
"PWY-7115: C4 photosynthetic carbon assimilation cycle, NAD-ME type"	2.71e-06	0	0	1.35e-05	3.57e-06	1.09e-05	0	0	0	6.52e-06	1.58e-05	8.01e-05
"PWY-7117: C4 photosynthetic carbon assimilation cycle, PEPCK type"	2.32e-06	0	0	1.36e-05	2.96e-06	8e-06	0	0	0	0	3.21e-07	1.05e-05
PWY-7118: chitin deacetylation	0	0	0	3.79e-06	0	0	0	0	0	7.3e-06	1.54e-05	0.000108201
PWY-7156: superpathway of ergosterol biosynthesis II	0	0	0	0	0	0	0	0	0	0	0	1.41e-05
PWY-7165: L-ascorbate biosynthesis VIII (engineered pathway)	0	0	0	0	0	0	0	0	0	0	0	3.28e-06
PWY-7184: pyrimidine deoxyribonucleotides de novo biosynthesis I	1.89e-05	0	0	4.93e-06	0	1.95e-06	3.14e-05	4.41e-05	0	0.000116276	9.71e-05	0.000293544
PWY-7187: pyrimidine deoxyribonucleotides de novo biosynthesis II	0	0	0	0	0	1.24e-06	0	0	0	0	0	6e-06
PWY-7196: superpathway of pyrimidine ribonucleosides salvage	6.69e-06	0	0	0	0	0	0	0	0	7.63e-06	1.99e-05	0.000112036
PWY-7197: pyrimidine deoxyribonucleotide phosphorylation	0.000117291	0	9.96e-06	6.68e-05	2.37e-05	4.37e-05	3.63e-05	5.36e-05	1.72e-05	0.000596445	0.000246948	0.000292694
PWY-7198: pyrimidine deoxyribonucleotides de novo biosynthesis IV	8.82e-06	0	0	4.82e-05	1.18e-05	2.55e-05	2.84e-05	3.92e-05	0	9.33e-05	8.05e-05	5.83e-05
PWY-7199: pyrimidine deoxyribonucleosides salvage	0.000148164	0	1.06e-05	7.67e-05	2.47e-05	3.92e-05	5.81e-05	0.000236437	3.08e-05	0.000689444	0.000592735	0.000366503
PWY-7200: superpathway of pyrimidine deoxyribonucleoside salvage	0	0	0	0	0	0	2.13e-05	5.43e-05	0	0.000179686	0.000149582	0.000110594
PWY-7208: superpathway of pyrimidine nucleobases salvage	0.000135419	0	1.22e-05	7.71e-05	2.48e-05	4.93e-05	4.84e-05	7.44e-05	2.18e-05	0.000692691	0.000326363	0.000369117
PWY-7209: superpathway of pyrimidine ribonucleosides degradation	0	0	0	1.64e-06	0	2.02e-06	0	0	0	0	0	3.39e-07
PWY-7210: pyrimidine deoxyribonucleotides biosynthesis from CTP	1.23e-05	0	0	0	0	2.16e-06	3.13e-05	4.42e-05	0	0.000126565	0.000102865	7.78e-05
PWY-7211: superpathway of pyrimidine deoxyribonucleotides de novo biosynthesis	1e-05	0	0	0	0	2.89e-06	0	0	0	1.43e-05	4.4e-05	0.000106766
PWY-7219: adenosine ribonucleotides de novo biosynthesis	0.000151439	0	1.34e-05	0.000103466	3.69e-05	6.01e-05	8.35e-05	0.000275905	3.88e-05	0.000854126	0.000739784	0.000554099
PWY-7220: adenosine deoxyribonucleotides de novo biosynthesis II	0.000144944	0	1.27e-05	8.23e-05	3.14e-05	5.37e-05	4.15e-05	6.13e-05	2.07e-05	0.000732623	0.000288285	0.000348651
PWY-7221: guanosine ribonucleotides de novo biosynthesis	0.000150129	0	1.18e-05	9.99e-05	3.01e-05	5.36e-05	6.06e-05	0.00022327	2.98e-05	0.000679323	0.000583745	0.000385634
PWY-7222: guanosine deoxyribonucleotides de novo biosynthesis II	0.000144944	0	1.27e-05	8.23e-05	3.14e-05	5.37e-05	4.15e-05	6.13e-05	2.07e-05	0.000732623	0.000288285	0.000348651
PWY-7228: superpathway of guanosine nucleotides de novo biosynthesis I	0.000148118	0	1.25e-05	9.08e-05	3.11e-05	5.44e-05	5.08e-05	9.66e-05	2.5e-05	0.000722148	0.000389396	0.000377562
PWY-7229: superpathway of adenosine nucleotides de novo biosynthesis I	0.000137881	0	1.17e-05	9.32e-05	3.13e-05	5.26e-05	6.67e-05	0.000145569	3.14e-05	0.0007662	0.000513749	0.000488726
PWY-7234: inosine-5'-phosphate biosynthesis III	9.28e-05	0	7.18e-06	6.43e-05	2.06e-05	3.38e-05	4.76e-05	0.000159536	1.66e-05	0.000473624	0.000432686	0.000257411
PWY-7235: superpathway of ubiquinol-6 biosynthesis (late decarboxylation)	1.98e-06	0	0	0	0	0	0	0	0	5e-06	9.82e-06	5.78e-05
"PWY-7237: myo-, chiro- and scyllo-inositol degradation"	0	0	0	6.45e-06	3.8e-06	5.76e-06	1.24e-05	0	0	1.67e-05	7.86e-06	3.1e-05
PWY-7242: D-fructuronate degradation	1.89e-06	0	0	2.48e-06	0	2.29e-06	2.83e-05	4.42e-05	0	2.61e-05	6.86e-05	4.25e-05
PWY-7245: superpathway of NAD/NADP - NADH/NADPH interconversion (yeast)	9.62e-06	0	0	2.06e-06	0	1.42e-06	0	0	0	1.19e-05	2.49e-05	0.000148798
"PWY-724: superpathway of L-lysine, L-threonine and L-methionine biosynthesis II"	1.07e-05	0	0	4.81e-05	8.22e-06	2.2e-05	3.92e-05	0.000175039	2.11e-05	3.84e-05	0.000353702	0.000159872
PWY-7254: TCA cycle VII (acetate-producers)	0	0	0	5.67e-06	0	4.01e-06	0	0	0	2.92e-07	0	1.4e-05
PWY-7268: cytosolic NADPH production (yeast)	1.1e-05	0	0	2.06e-06	0	1.51e-06	0	0	0	1.27e-05	2.67e-05	0.000151405
PWY-7269: mitochondrial NADPH production (yeast)	1.34e-05	0	0	4.04e-06	0	2.38e-06	0	0	0	2.02e-05	3.98e-05	0.000216368
PWY-7279: aerobic respiration II (cytochrome c) (yeast)	1.04e-05	0	0	5.74e-06	0	5.41e-06	1.59e-06	0	0	1.5e-05	2.99e-05	0.000203247
PWY-7282: 4-amino-2-methyl-5-diphosphomethylpyrimidine biosynthesis II	4.39e-06	0	0	1.77e-05	5.4e-06	1.29e-05	0	0	0	1.05e-05	1.84e-05	0.000103276
PWY-7283: wybutosine biosynthesis	1.42e-06	0	0	0	0	0	0	0	0	3.46e-06	6.96e-06	4.69e-05
PWY-7286: 7-(3-amino-3-carboxypropyl)-wyosine biosynthesis	1.54e-06	0	0	0	0	0	0	0	0	3.59e-06	7.64e-06	4.83e-05
PWY-7288: fatty acid &beta;-oxidation VII (yeast peroxisome)	2.15e-06	0	0	0	0	0	0	0	0	3.98e-06	8.19e-06	5.2e-05
PWY-7315: dTDP-N-acetylthomosamine biosynthesis	0	0	0	7.69e-07	1.11e-06	0	0	0	0	0	0	3.26e-06
PWY-7316: dTDP-N-acetylviosamine biosynthesis	0	0	0	6.8e-06	2.36e-06	5.65e-06	0	0	0	0	0	0
PWY-7323: superpathway of GDP-mannose-derived O-antigen building blocks biosynthesis	0	0	0	1.38e-06	0	1.5e-06	0	0	0	0	0	7.31e-06
PWY-7328: superpathway of UDP-glucose-derived O-antigen building blocks biosynthesis	0	0	0	0	1.18e-06	0	0	0	0	6.15e-06	1.67e-05	9.89e-05
PWY-7337: 10-cis-heptadecenoyl-CoA degradation (yeast)	2.08e-06	0	0	0	0	0	0	0	0	3.82e-06	7.72e-06	5.11e-05
"PWY-7338: 10-trans-heptadecenoyl-CoA degradation (reductase-dependent, yeast)"	2.08e-06	0	0	0	0	0	0	0	0	3.82e-06	7.72e-06	5.11e-05
PWY-7357: thiamine phosphate formation from pyrithiamine and oxythiamine (yeast)	4.07e-05	0	0	3.75e-05	1.27e-05	2.11e-05	4.94e-05	6.33e-05	9.68e-06	0.000264931	0.000273736	0.00035442
"PWY-7383: anaerobic energy metabolism (invertebrates, cytosol)"	0	0	0	1.98e-05	4.71e-06	1.81e-05	2.94e-06	0	0	0	0	0
"PWY-7385: 1,3-propanediol biosynthesis (engineered)"	5.59e-06	0	0	0	0	0	0	2.63e-06	0	1.68e-05	3.13e-05	0.000109707
"PWY-7388: octanoyl-[acyl-carrier protein] biosynthesis (mitochondria, yeast)"	5.4e-06	0	0	5.28e-06	0	4.02e-06	1.94e-05	0	0	3.39e-05	5.36e-05	0.00019646
PWY-7391: isoprene biosynthesis II (engineered)	3.02e-06	0	0	0	0	0	4.23e-06	0	0	2.01e-05	2.88e-05	9.03e-05
PWY-7392: taxadiene biosynthesis (engineered)	0	0	0	3.39e-06	0	2.71e-06	0	0	0	0	0	6.81e-06
PWY-7400: L-arginine biosynthesis IV (archaebacteria)	2.27e-05	0	0	6.02e-05	1.41e-05	2.76e-05	5.15e-05	0.000217728	2.68e-05	5.98e-05	0.000505928	0.000179086
"PWY-7409: phospholipid remodeling (phosphatidylethanolamine, yeast)"	2.45e-06	0	0	0	0	1.22e-06	0	0	0	4.44e-06	9.06e-06	6.43e-05
PWY-7411: phosphatidate biosynthesis (yeast)	4.2e-06	0	0	0	0	0	0	0	0	6.07e-06	1.22e-05	8.79e-05
PWY-7420: monoacylglycerol metabolism (yeast)	1.36e-06	0	0	0	0	0	0	0	0	1.91e-06	4.94e-06	3.62e-05
PWY-7511: protein ubiquitination	1.64e-05	0	0	1.63e-06	0	0	6.13e-06	0	0	2.82e-05	5.7e-05	0.000402746
PWY-7539: 6-hydroxymethyl-dihydropterin diphosphate biosynthesis III (Chlamydia)	3.73e-06	0	0	6.39e-06	3.45e-06	9.48e-06	2.79e-05	1.79e-05	0	5.69e-05	5.39e-05	0.000106881
PWY-7546: diphthamide biosynthesis II (eukaryotes)	8.41e-07	0	0	0	0	0	0	0	0	2.93e-06	6.13e-06	4.36e-05
PWY-7560: methylerythritol phosphate pathway II	0	0	0	1.6e-05	3.2e-06	1.54e-05	0	0	0	0	0	8.97e-06
"PWY-7592: arachidonate biosynthesis III (6-desaturase, mammals)"	0	0	0	0	0	0	0	0	0	1.09e-06	2.38e-06	1.76e-05
"PWY-7606: docosahexaenoate biosynthesis III (6-desaturase, mammals)"	0	0	0	0	0	0	0	0	0	0	4.71e-07	1.98e-05
PWY-7616: methanol oxidation to carbon dioxide	0	0	0	0	0	0	0	0	0	0	0	2.15e-06
PWY-7619: juniperonate biosynthesis	0	0	0	0	0	0	0	0	0	1.62e-06	3.73e-06	2.6e-05
PWY-7663: gondoate biosynthesis (anaerobic)	1.19e-05	0	0	5.67e-05	1.38e-05	3.63e-05	8.36e-05	3.65e-05	7.77e-06	0.000306473	0.000259922	0.000498349
PWY-7664: oleate biosynthesis IV (anaerobic)	5.12e-06	0	0	5.56e-06	0	4.36e-06	1.98e-05	0	0	3.36e-05	5.29e-05	0.000196917
PWY-821: superpathway of sulfur amino acid biosynthesis (Saccharomyces cerevisiae)	2.17e-06	0	0	2.2e-06	0	2.81e-06	0	0	0	5.27e-06	9.18e-06	5.72e-05
PWY-841: superpathway of purine nucleotides de novo biosynthesis I	0.000122602	0	1.06e-05	7.79e-05	2.59e-05	4.51e-05	5.14e-05	0.000126752	2.58e-05	0.0005997	0.00042451	0.000340413
PWY-922: mevalonate pathway I (eukaryotes and bacteria)	3.49e-06	0	0	2.21e-06	0	0	2.11e-05	2.18e-05	0	4.89e-05	5.37e-05	9.78e-05
PWY0-1061: superpathway of L-alanine biosynthesis	0	0	0	0	0	0	0	0	0	2.65e-07	0	4.56e-07
PWY0-1241: ADP-L-glycero-&beta;-D-manno-heptose biosynthesis	0	0	0	0	0	0	0	0	0	0	0	2.44e-06
PWY0-1261: anhydromuropeptides recycling I	8.43e-06	0	0	3.7e-05	7.4e-06	6.87e-06	4.8e-05	0.000125021	1.56e-05	3.85e-05	0.000383638	0.000150434
PWY0-1277: 3-phenylpropanoate and 3-(3-hydroxyphenyl)propanoate degradation	0	0	0	0	0	0	0	0	0	0	0	1.31e-06
PWY0-1296: purine ribonucleosides degradation	0.000198261	0	1.66e-05	9.5e-05	3.27e-05	3.87e-05	9.42e-05	0.000320184	5.12e-05	0.000882694	0.000799969	0.000386464
PWY0-1297: superpathway of purine deoxyribonucleosides degradation	2.13e-06	0	0	3.37e-05	6.76e-06	1.56e-05	8.18e-06	0	0	2.7e-05	1.1e-05	5.45e-05
PWY0-1298: superpathway of pyrimidine deoxyribonucleosides degradation	6.88e-06	0	0	3.12e-06	3.11e-06	1.88e-06	2.26e-05	3.66e-05	9.66e-06	0.000108047	0.00010309	0.000122777
PWY0-1319: CDP-diacylglycerol biosynthesis II	8.27e-06	0	0	1.84e-05	5.3e-06	1.12e-05	0	2.8e-06	0	2.13e-05	3.92e-05	0.000226087
PWY0-1338: polymyxin resistance	0	0	0	0	0	0	0	0	0	0	0	2.98e-06
PWY0-1415: superpathway of heme b biosynthesis from uroporphyrinogen-III	0	0	0	4.74e-06	0	1.36e-06	0	0	0	0	0	5.45e-06
PWY0-1479: tRNA processing	0	0	0	1.66e-05	6.91e-06	1.99e-05	0	0	0	0	0	7.98e-06
PWY0-1533: methylphosphonate degradation I	0	0	0	0	0	0	0	0	0	0	0	1.17e-06
PWY0-1586: peptidoglycan maturation (meso-diaminopimelate containing)	1.63e-06	0	0	2.4e-06	1.03e-06	3.09e-06	4.98e-05	1.4e-05	0	6.93e-05	8.19e-05	0.000107534
PWY0-162: superpathway of pyrimidine ribonucleotides de novo biosynthesis	7.77e-06	0	0	3.58e-05	1.06e-05	3.02e-05	0	0	0	7.95e-06	2.86e-05	0.000152172
PWY0-166: superpathway of pyrimidine deoxyribonucleotides de novo biosynthesis (E. coli)	2.04e-05	0	0	5.41e-06	0	2.15e-06	1.54e-05	0	0	5.41e-05	0.000101089	0.000292351
PWY0-42: 2-methylcitrate cycle I	0	0	0	0	0	0	0	0	0	0	0	1.7e-06
PWY0-781: aspartate superpathway	0	0	0	1.33e-05	4.38e-06	1.33e-05	0	0	0	0	0	1.59e-05
PWY0-845: superpathway of pyridoxal 5'-phosphate biosynthesis and salvage	0	0	0	6.55e-06	3.17e-06	7.71e-06	0	0	0	0	5.44e-07	1.7e-05
PWY0-862: (5Z)-dodecenoate biosynthesis I	4.68e-06	0	0	5.84e-06	0	5.04e-06	1.76e-05	2.09e-06	0	2.93e-05	4.68e-05	0.000179882
PWY0-881: superpathway of fatty acid biosynthesis I (E. coli)	0	0	0	0	0	0	0	0	0	1.42e-05	1.38e-05	0.000107285
PWY1G-0: mycothiol biosynthesis	0	0	0	1.26e-05	2.06e-06	8.53e-06	0	0	0	0	0	0
"PWY3DJ-35471: L-ascorbate biosynthesis IV (animals, D-glucuronate pathway)"	0	0	0	0	0	0	0	0	0	0	0	3.21e-06
PWY3O-19: ubiquinol-6 biosynthesis (late decarboxylation)	1.52e-06	0	0	0	0	0	0	0	0	3.61e-06	7.12e-06	4.54e-05
PWY3O-355: stearate biosynthesis III (fungi)	5.1e-06	0	0	2.38e-05	5.67e-06	1.9e-05	0	0	0	7.6e-06	1.74e-05	0.000112698
PWY4FS-7: phosphatidylglycerol biosynthesis I (plastidic)	8.6e-06	0	0	5.19e-06	4.33e-06	4.79e-06	0	0	0	2.04e-05	2.48e-05	0.000130914
PWY4FS-8: phosphatidylglycerol biosynthesis II (non-plastidic)	8.6e-06	0	0	5.19e-06	4.33e-06	4.79e-06	0	0	0	2.04e-05	2.48e-05	0.000130914
PWY66-367: ketogenesis	0	0	0	0	0	0	0	0	0	6.85e-06	3.79e-06	6.73e-06
PWY66-388: ceramide degradation by &alpha;-oxidation	3.55e-06	0	0	0	0	0	0	0	0	3.95e-06	9.51e-06	5.84e-05
PWY66-389: phytol degradation	5.22e-06	0	0	2.02e-05	5.26e-06	1.36e-05	0	0	0	1.01e-05	2.04e-05	0.000145264
PWY66-391: fatty acid &beta;-oxidation VI (mammalian peroxisome)	0	0	0	0	0	0	0	0	0	0	4.12e-07	1.69e-05
PWY66-398: TCA cycle III (animals)	3.14e-06	0	0	3.31e-06	0	0	0	0	0	5e-06	1.11e-05	7.2e-05
PWY66-399: gluconeogenesis III	0	0	0	2.35e-05	8.18e-06	1.86e-05	7.86e-06	0	0	0	0	0
PWY66-409: superpathway of purine nucleotide salvage	9.9e-06	0	0	5.83e-05	1.45e-05	3.04e-05	0	0	0	2.84e-05	2.99e-05	0.000165135
PWY66-422	0.000125625	0	1.35e-05	6e-05	2.33e-05	3.68e-05	7.17e-05	0.000193606	3.04e-05	0.000665076	0.000532922	0.000421555
PYRIDNUCSAL-PWY: NAD salvage pathway I (PNC VI cycle)	0	0	0	0	2.07e-06	4.14e-06	0	0	0	6.12e-06	1.4e-05	7.01e-05
PYRIDNUCSYN-PWY: NAD de novo biosynthesis I (from aspartate)	0	0	0	1.09e-05	3.11e-06	7.44e-06	0	0	0	0	0	7.56e-06
PYRIDOXSYN-PWY: pyridoxal 5'-phosphate biosynthesis I	0	0	0	3.9e-06	2.45e-06	5.18e-06	0	0	0	0	2.42e-07	8.94e-06
REDCITCYC: TCA cycle VI (Helicobacter)	0	0	0	0	0	0	0	0	0	0	0	5.21e-06
RHAMCAT-PWY: L-rhamnose degradation I	0.000113704	0	1.11e-05	5.47e-05	2.13e-05	2.79e-05	6.57e-05	0.000205653	2.37e-05	0.000580581	0.000482182	0.000212552
RIBOSYN2-PWY: flavin biosynthesis I (bacteria and plants)	1.83e-05	0	0	4.78e-05	7.19e-06	2.99e-05	4.68e-05	0.000184564	3.03e-05	0.000179252	0.000429591	0.000281121
RUMP-PWY: formaldehyde oxidation I	0	0	0	0	0	0	1.36e-05	0	0	1.63e-05	2.95e-05	4e-05
SALVADEHYPOX-PWY: adenosine nucleotides degradation II	0	0	0	5.89e-06	0	3.2e-06	0	0	0	0	0	5.22e-06
SER-GLYSYN-PWY: superpathway of L-serine and glycine biosynthesis I	3.1e-06	0	0	2.97e-05	8.67e-06	2.17e-05	4.68e-06	2.07e-06	0	1.18e-05	1.35e-05	6.61e-05
SO4ASSIM-PWY: assimilatory sulfate reduction I	1.49e-06	0	0	4.19e-06	2.85e-06	8.48e-06	0	0	0	4.37e-06	6.1e-06	4.7e-05
SPHINGOLIPID-SYN-PWY: sphingolipid biosynthesis (yeast)	0	0	0	0	0	0	0	0	0	2.9e-06	6.98e-06	4.63e-05
SULFATE-CYS-PWY: superpathway of sulfate assimilation and cysteine biosynthesis	2.15e-06	0	0	7.93e-06	4.31e-06	1.21e-05	0	0	0	5.91e-06	8.05e-06	5.47e-05
TCA-GLYOX-BYPASS: superpathway of glyoxylate bypass and TCA	0	0	0	1.95e-05	4.41e-06	1.57e-05	0	0	0	6.91e-06	1.62e-05	9.65e-05
TCA: TCA cycle I (prokaryotic)	4.33e-06	0	0	2.32e-05	6.88e-06	1.83e-05	0	0	0	9.44e-06	2.16e-05	0.000109873
TEICHOICACID-PWY: poly(glycerol phosphate) wall teichoic acid biosynthesis	2.12e-06	0	0	3.05e-06	0	0	3.32e-05	2.75e-05	4.28e-06	5.01e-05	5.72e-05	4.32e-05
THISYN-PWY: superpathway of thiamine diphosphate biosynthesis I	0	0	0	0	0	5.21e-06	0	0	0	0	0	1.27e-06
THISYNARA-PWY: superpathway of thiamine diphosphate biosynthesis III (eukaryotes)	0	0	0	1.96e-05	1.85e-06	8.41e-06	0	0	0	8.96e-07	3.35e-07	6.76e-06
THREOCAT-PWY: superpathway of L-threonine metabolism	0	0	0	0	0	0	0	0	0	0	0	1.21e-06
THRESYN-PWY: superpathway of L-threonine biosynthesis	6.91e-06	0	0	3.88e-05	5.87e-06	1.86e-05	3.41e-05	0.000151307	1.84e-05	2.79e-05	0.000285869	0.000134273
TRIGLSYN-PWY: diacylglycerol and triacylglycerol biosynthesis	2.13e-06	0	0	0	0	0	0	0	0	3.34e-06	8.06e-06	5.86e-05
TRNA-CHARGING-PWY: tRNA charging	5.99e-05	0	0	6.4e-05	2.15e-05	3.94e-05	7.16e-05	0.000211986	2.88e-05	0.000491167	0.000532054	0.000468576
TRPSYN-PWY: L-tryptophan biosynthesis	3.29e-06	0	0	2.34e-05	4.02e-06	6.53e-06	3.46e-05	0.000135096	1.81e-05	1.02e-05	0.000243168	7.39e-05
TYRFUMCAT-PWY: L-tyrosine degradation I	0	0	0	0	0	0	0	0	0	0	0	1.19e-06
UBISYN-PWY: superpathway of ubiquinol-8 biosynthesis (early decarboxylation)	0	0	0	0	0	1.36e-06	0	0	0	0	1.74e-07	4.75e-06
UDPNACETYLGALSYN-PWY: UDP-N-acetyl-D-glucosamine biosynthesis II	4.02e-06	0	0	1.29e-06	0	0	0	1.87e-06	0	5.48e-06	1.04e-05	6.64e-05
UDPNAGSYN-PWY: UDP-N-acetyl-D-glucosamine biosynthesis I	0.000115052	0	9.37e-06	6.68e-05	2.44e-05	3.99e-05	6.78e-05	0.000206926	2.92e-05	0.000599583	0.000505051	0.000418325
URDEGR-PWY: superpathway of allantoin degradation in plants	0	0	0	0	0	8.14e-07	0	0	0	4.55e-06	8.46e-06	3.76e-05
URSIN-PWY: ureide biosynthesis	0	0	0	6.34e-06	0	3.85e-06	0	0	0	0	0	2.87e-06
VALDEG-PWY: L-valine degradation I	0	0	0	0	0	0	0	0	0	0	0	2.23e-06
VALSYN-PWY: L-valine biosynthesis	8.2e-06	0	0	5.31e-05	1.2e-05	3.4e-05	3.65e-05	0.000153126	1.85e-05	1.41e-05	0.000303919	0.000114068

[truncated: 3 more sheets: S11, S12, S13]
